# Supplementary material for: Identification of differentially expressed genes profiles in a combined mouse model of Parkinsonism and colitis
Source: Sci Rep. 2020 Aug 4;10:13147. doi: 10.1038/s41598-020-69695-4 (PMC7403295; doi:10.1038/s41598-020-69695-4)
Supplement: Supplementary file 2 — Supplementary Information 2. [file 41598_2020_69695_MOESM2_ESM.zip]

Archive with 4 entries (4 files):
- D-Ctrl_up_down.csv
- M-Ctrl_up_down.csv
- MD-Ctrl_up_down.csv
- MD-Ctrl_up_down.xlsx
