# Supplementary material for: Identification of differentially expressed genes profiles in a combined mouse model of Parkinsonism and colitis
Source: Sci Rep. 2020 Aug 4;10:13147. doi: 10.1038/s41598-020-69695-4 (PMC7403295; doi:10.1038/s41598-020-69695-4)
Supplement: Supplementary file 2 — Supplementary Information 2. [file 41598_2020_69695_MOESM2_ESM.zip › D-Ctrl_up_down.csv]

go_id	Term	Ont	DE	Up	Down	P.DE
GO:0005833	hemoglobin complex	CC	4	4	0	5,76E-08
GO:0031720	haptoglobin binding	MF	3	3	0	4,05E-07
GO:0031838	haptoglobin-hemoglobin complex	CC	3	3	0	1,01E-06
GO:0005518	collagen binding	MF	5	1	4	1,11E-05
GO:0015688	iron chelate transport	BP	2	2	0	2,20E-05
GO:0015891	siderophore transport	BP	2	2	0	2,20E-05
GO:0016209	antioxidant activity	MF	5	4	1	3,61E-05
GO:0005887	integral component of plasma membrane	CC	18	9	9	4,33E-05
GO:0002376	immune system process	BP	26	19	7	5,04E-05
GO:0043177	organic acid binding	MF	7	4	3	5,22E-05
GO:0010999	regulation of eIF2 alpha phosphorylation by heme	BP	2	2	0	6,57E-05
GO:0031226	intrinsic component of plasma membrane	CC	18	9	9	8,57E-05
GO:0019825	oxygen binding	MF	3	3	0	9,32E-05
GO:0005576	extracellular region	CC	38	19	19	0,000146
GO:0042044	fluid transport	BP	3	2	1	0,000168
GO:0033093	Weibel-Palade body	CC	2	2	0	0,000218
GO:0030218	erythrocyte differentiation	BP	5	5	0	0,000283
GO:0043025	neuronal cell body	CC	11	8	3	0,000299
GO:0005783	endoplasmic reticulum	CC	18	9	9	0,000365
GO:0034101	erythrocyte homeostasis	BP	5	5	0	0,000421
GO:0005515	protein binding	MF	59	34	25	0,000429
GO:0030099	myeloid cell differentiation	BP	8	7	1	0,000435
GO:0048821	erythrocyte development	BP	3	3	0	0,0005
GO:0044297	cell body	CC	11	8	3	0,000756
GO:0016840	carbon-nitrogen lyase activity	MF	2	0	2	0,000774
GO:0042592	homeostatic process	BP	18	12	6	0,000795
GO:0055072	iron ion homeostasis	BP	4	4	0	0,000801
GO:0044459	plasma membrane part	CC	24	12	12	0,000885
GO:0004601	peroxidase activity	MF	3	3	0	0,000951
GO:0030097	hemopoiesis	BP	12	10	2	0,000956
GO:1901678	iron coordination entity transport	BP	2	2	0	0,000965
