# Supplementary material for: Identification of differentially expressed genes profiles in a combined mouse model of Parkinsonism and colitis
Source: Sci Rep. 2020 Aug 4;10:13147. doi: 10.1038/s41598-020-69695-4 (PMC7403295; doi:10.1038/s41598-020-69695-4)
Supplement: Supplementary file 2 — Supplementary Information 2. [file 41598_2020_69695_MOESM2_ESM.zip › M-Ctrl_up_down.csv]

go_id;Term;Ont;DE;Up;Down;P	DE
GO:0035966;response to topologically incorrect protein;BP;11;11;0;1	30E-07
GO:0006986;response to unfolded protein;BP;10;10;0;2	02E-07
GO:0010701;positive regulation of norepinephrine secretion;BP;3;1;2;3	14E-05
GO:0035967;cellular response to topologically incorrect protein;BP;7;7;0;7	60E-05
GO:0016584;nucleosome positioning;BP;3;3;0;8	65E-05
GO:0030968;endoplasmic reticulum unfolded protein response;BP;6;6;0;9	76E-05
GO:0086015;SA node cell action potential;BP;3;0;3;0	000129
GO:0086018;SA node cell to atrial cardiac muscle cell signaling;BP;3;0;3;0	000129
GO:0086070;SA node cell to atrial cardiac muscle cell communication;BP;3;0;3;0	000129
GO:0098532;histone H3-K27 trimethylation;BP;3;3;0;0	000129
GO:0034620;cellular response to unfolded protein;BP;6;6;0;0	000162
GO:1901032;negative regulation of response to reactive oxygen species;BP;4;4;0;0	000166
GO:1903206;negative regulation of hydrogen peroxide-induced cell death;BP;4;4;0;0	000166
GO:1903202;negative regulation of oxidative stress-induced cell death;BP;5;5;0;0	000247
GO:0034976;response to endoplasmic reticulum stress;BP;10;10;0;0	000266
GO:1900408;negative regulation of cellular response to oxidative stress;BP;5;5;0;0	000272
GO:0005719;nuclear euchromatin;CC;4;3;1;0	000308
GO:0034663;endoplasmic reticulum chaperone complex;CC;3;3;0;0	000328
GO:1902883;negative regulation of response to oxidative stress;BP;5;5;0;0	000361
GO:1903205;regulation of hydrogen peroxide-induced cell death;BP;4;4;0;0	000521
GO:0044464;cell part;CC;209;130;79;0	000537
GO:0005623;cell;CC;209;130;79;0	000554
GO:0006979;response to oxidative stress;BP;13;9;4;0	000558
GO:0034599;cellular response to oxidative stress;BP;10;8;2;0	000569
GO:0042455;ribonucleoside biosynthetic process;BP;4;2;2;0	000588
GO:0036474;cell death in response to hydrogen peroxide;BP;4;4;0;0	00066
GO:0009220;pyrimidine ribonucleotide biosynthetic process;BP;3;1;2;0	000661
GO:0046132;pyrimidine ribonucleoside biosynthetic process;BP;3;1;2;0	000661
GO:0009968;negative regulation of signal transduction;BP;26;19;7;0	000667
GO:0031668;cellular response to extracellular stimulus;BP;9;5;4;0	000682
GO:0009163;nucleoside biosynthetic process;BP;4;2;2;0	000738
GO:0080182;histone H3-K4 trimethylation;BP;3;3;0;0	000806
GO:0009218;pyrimidine ribonucleotide metabolic process;BP;3;1;2;0	000806
GO:0071921;cohesin loading;BP;2;2;0;0	000815
GO:0071922;regulation of cohesin loading;BP;2;2;0;0	000815
GO:1901659;glycosyl compound biosynthetic process;BP;4;2;2;0	000914
GO:1902176;negative regulation of oxidative stress-induced intrinsic apoptotic signaling pathway;BP;3;3;0;0	000971
GO:0046134;pyrimidine nucleoside biosynthetic process;BP;3;1;2;0	000971
