# Supplementary material for: Identification of differentially expressed genes profiles in a combined mouse model of Parkinsonism and colitis
Source: Sci Rep. 2020 Aug 4;10:13147. doi: 10.1038/s41598-020-69695-4 (PMC7403295; doi:10.1038/s41598-020-69695-4)
Supplement: Supplementary file 2 — Supplementary Information 2. [file 41598_2020_69695_MOESM2_ESM.zip › MD-Ctrl_up_down.csv]

go_id;Term;Ont;DE;Up;Down;P	DE
GO:0005623;cell;CC;889;515;374;9	45E-21
GO:0044464;cell part;CC;888;515;373;1	51E-20
GO:0005576;extracellular region;CC;329;202;127;2	60E-16
GO:0005615;extracellular space;CC;284;180;104;2	54E-15
GO:0005488;binding;MF;749;429;320;3	21E-15
GO:0005515;protein binding;MF;546;322;224;3	33E-15
GO:0044421;extracellular region part;CC;295;183;112;3	84E-15
GO:0048518;positive regulation of biological process;BP;384;224;160;7	82E-15
GO:0030154;cell differentiation;BP;292;161;131;8	33E-15
GO:0005737;cytoplasm;CC;625;369;256;1	61E-14
GO:0048869;cellular developmental process;BP;301;169;132;3	44E-14
GO:0070062;extracellular exosome;CC;207;135;72;8	96E-14
GO:0048583;regulation of response to stimulus;BP;255;157;98;1	50E-13
GO:1903561;extracellular vesicle;CC;207;135;72;1	77E-13
GO:0071944;cell periphery;CC;339;198;141;1	85E-13
GO:0043230;extracellular organelle;CC;207;135;72;2	39E-13
GO:0031982;vesicle;CC;281;178;103;5	77E-13
GO:0005886;plasma membrane;CC;330;194;136;6	01E-13
GO:0042127;regulation of cell proliferation;BP;141;93;48;8	45E-13
GO:0032502;developmental process;BP;386;221;165;2	67E-12
GO:0051239;regulation of multicellular organismal process;BP;217;128;89;3	68E-12
GO:0009987;cellular process;BP;850;483;367;5	68E-12
GO:0043226;organelle;CC;712;417;295;9	68E-12
GO:0048523;negative regulation of cellular process;BP;306;176;130;1	18E-11
GO:0048522;positive regulation of cellular process;BP;339;196;143;1	26E-11
GO:0048519;negative regulation of biological process;BP;331;189;142;1	55E-11
GO:0043227;membrane-bounded organelle;CC;666;392;274;1	73E-11
GO:0048856;anatomical structure development;BP;359;199;160;2	14E-11
GO:0048731;system development;BP;304;170;134;2	64E-11
GO:0044281;small molecule metabolic process;BP;149;91;58;2	66E-11
GO:0002376;immune system process;BP;187;146;41;3	35E-11
GO:0044444;cytoplasmic part;CC;478;290;188;3	75E-11
GO:0065008;regulation of biological quality;BP;247;144;103;4	53E-11
GO:0048513;animal organ development;BP;234;138;96;9	20E-11
GO:0042221;response to chemical;BP;274;173;101;1	09E-10
GO:0008283;cell proliferation;BP;155;101;54;1	31E-10
GO:0042592;homeostatic process;BP;138;91;47;1	86E-10
GO:0007275;multicellular organism development;BP;331;181;150;1	90E-10
GO:0009966;regulation of signal transduction;BP;190;110;80;2	88E-10
GO:0007166;cell surface receptor signaling pathway;BP;179;109;70;4	44E-10
GO:0065007;biological regulation;BP;671;387;284;4	70E-10
GO:0048584;positive regulation of response to stimulus;BP;156;99;57;5	42E-10
GO:0070887;cellular response to chemical stimulus;BP;199;131;68;5	63E-10
GO:0005622;intracellular;CC;740;426;314;6	62E-10
GO:0035556;intracellular signal transduction;BP;176;107;69;1	35E-09
GO:0042995;cell projection;CC;166;82;84;1	37E-09
GO:0055114;oxidation-reduction process;BP;86;49;37;1	59E-09
GO:0010646;regulation of cell communication;BP;214;120;94;1	64E-09
GO:0008152;metabolic process;BP;601;355;246;1	82E-09
GO:0044424;intracellular part;CC;732;421;311;1	88E-09
GO:0006950;response to stress;BP;235;164;71;1	97E-09
GO:0043005;neuron projection;CC;113;53;60;1	98E-09
GO:0051240;positive regulation of multicellular organismal process;BP;134;81;53;2	43E-09
GO:0023051;regulation of signaling;BP;214;120;94;3	04E-09
GO:0031347;regulation of defense response;BP;58;49;9;4	60E-09
GO:0016477;cell migration;BP;108;66;42;4	80E-09
GO:0120025;plasma membrane bounded cell projection;CC;153;73;80;5	54E-09
GO:0050896;response to stimulus;BP;521;317;204;6	65E-09
GO:0003824;catalytic activity;MF;356;203;153;8	05E-09
GO:0048870;cell motility;BP;115;71;44;9	92E-09
GO:0051674;localization of cell;BP;115;71;44;9	92E-09
GO:0080134;regulation of response to stress;BP;99;75;24;1	25E-08
GO:0097458;neuron part;CC;127;62;65;1	69E-08
GO:0044237;cellular metabolic process;BP;540;312;228;1	84E-08
GO:0012501;programmed cell death;BP;141;99;42;2	14E-08
GO:0008219;cell death;BP;150;104;46;2	31E-08
GO:0009967;positive regulation of signal transduction;BP;110;62;48;2	39E-08
GO:0040011;locomotion;BP;127;75;52;2	79E-08
GO:0050789;regulation of biological process;BP;633;361;272;4	45E-08
GO:0006928;movement of cell or subcellular component;BP;135;77;58;6	95E-08
GO:0022610;biological adhesion;BP;103;60;43;7	27E-08
GO:0036477;somatodendritic compartment;CC;81;39;42;8	49E-08
GO:0007155;cell adhesion;BP;102;60;42;8	52E-08
GO:0006954;inflammatory response;BP;61;51;10;8	93E-08
GO:0042802;identical protein binding;MF;133;95;38;1	08E-07
GO:0051179;localization;BP;350;198;152;1	50E-07
GO:0016209;antioxidant activity;MF;17;14;3;1	61E-07
GO:0043177;organic acid binding;MF;29;16;13;1	65E-07
GO:0010941;regulation of cell death;BP;125;85;40;1	67E-07
GO:0044459;plasma membrane part;CC;180;92;88;1	77E-07
GO:0001816;cytokine production;BP;63;51;12;2	26E-07
GO:0043067;regulation of programmed cell death;BP;116;80;36;2	33E-07
GO:0044297;cell body;CC;68;35;33;2	47E-07
GO:0044238;primary metabolic process;BP;537;317;220;2	90E-07
GO:0006915;apoptotic process;BP;134;93;41;3	07E-07
GO:0001817;regulation of cytokine production;BP;58;46;12;3	15E-07
GO:0002682;regulation of immune system process;BP;103;84;19;3	18E-07
GO:0043229;intracellular organelle;CC;633;368;265;3	58E-07
GO:0006629;lipid metabolic process;BP;96;64;32;3	62E-07
GO:0051336;regulation of hydrolase activity;BP;78;51;27;3	64E-07
GO:0009986;cell surface;CC;83;58;25;4	29E-07
GO:0010033;response to organic substance;BP;195;124;71;4	34E-07
GO:0032101;regulation of response to external stimulus;BP;63;46;17;4	45E-07
GO:0071704;organic substance metabolic process;BP;560;330;230;4	60E-07
GO:0006793;phosphorus metabolic process;BP;197;111;86;4	77E-07
GO:0048468;cell development;BP;153;64;89;5	76E-07
GO:0030029;actin filament-based process;BP;62;36;26;6	01E-07
GO:0050900;leukocyte migration;BP;36;26;10;6	46E-07
GO:0042981;regulation of apoptotic process;BP;113;77;36;6	79E-07
GO:0051716;cellular response to stimulus;BP;429;256;173;7	10E-07
GO:0043167;ion binding;MF;323;173;150;7	24E-07
GO:0031012;extracellular matrix;CC;52;29;23;8	10E-07
GO:0006979;response to oxidative stress;BP;41;33;8;9	14E-07
GO:0010647;positive regulation of cell communication;BP;123;68;55;9	23E-07
GO:0043025;neuronal cell body;CC;61;29;32;9	42E-07
GO:1901564;organonitrogen compound metabolic process;BP;359;217;142;1	04E-06
GO:0051130;positive regulation of cellular component organization;BP;97;51;46;1	12E-06
GO:0023056;positive regulation of signaling;BP;123;68;55;1	14E-06
GO:0023052;signaling;BP;379;216;163;1	16E-06
GO:0007154;cell communication;BP;382;219;163;1	17E-06
GO:0051128;regulation of cellular component organization;BP;163;92;71;1	22E-06
GO:0030414;peptidase inhibitor activity;MF;27;23;4;1	35E-06
GO:0016020;membrane;CC;535;309;226;1	42E-06
GO:0006796;phosphate-containing compound metabolic process;BP;191;106;85;1	44E-06
GO:0031349;positive regulation of defense response;BP;35;32;3;1	52E-06
GO:0031325;positive regulation of cellular metabolic process;BP;196;110;86;1	60E-06
GO:0050794;regulation of cellular process;BP;590;337;253;1	81E-06
GO:0051174;regulation of phosphorus metabolic process;BP;123;73;50;1	85E-06
GO:0016491;oxidoreductase activity;MF;67;42;25;1	98E-06
GO:0007399;nervous system development;BP;153;65;88;2	01E-06
GO:0048585;negative regulation of response to stimulus;BP;108;66;42;2	03E-06
GO:0032844;regulation of homeostatic process;BP;49;29;20;2	28E-06
GO:0001775;cell activation;BP;84;68;16;2	54E-06
GO:0005102;receptor binding;MF;124;73;51;2	54E-06
GO:0045595;regulation of cell differentiation;BP;127;71;56;2	64E-06
GO:0098609;cell-cell adhesion;BP;61;38;23;2	86E-06
GO:0050793;regulation of developmental process;BP;167;101;66;2	94E-06
GO:0046903;secretion;BP;86;51;35;3	12E-06
GO:0065009;regulation of molecular function;BP;158;92;66;3	20E-06
GO:0009893;positive regulation of metabolic process;BP;206;118;88;3	31E-06
GO:0043436;oxoacid metabolic process;BP;75;48;27;3	37E-06
GO:1902533;positive regulation of intracellular signal transduction;BP;74;44;30;3	49E-06
GO:0019752;carboxylic acid metabolic process;BP;71;48;23;3	85E-06
GO:0008284;positive regulation of cell proliferation;BP;74;48;26;4	09E-06
GO:0043209;myelin sheath;CC;27;13;14;4	15E-06
GO:0031406;carboxylic acid binding;MF;26;14;12;4	28E-06
GO:0019220;regulation of phosphate metabolic process;BP;121;71;50;4	32E-06
GO:0032940;secretion by cell;BP;77;45;32;4	79E-06
GO:0016310;phosphorylation;BP;144;86;58;4	86E-06
GO:0072593;reactive oxygen species metabolic process;BP;30;24;6;4	93E-06
GO:0030036;actin cytoskeleton organization;BP;54;33;21;5	07E-06
GO:0030595;leukocyte chemotaxis;BP;25;19;6;5	26E-06
GO:0004866;endopeptidase inhibitor activity;MF;25;22;3;5	26E-06
GO:0006082;organic acid metabolic process;BP;75;48;27;5	60E-06
GO:0007165;signal transduction;BP;344;202;142;5	89E-06
GO:1902531;regulation of intracellular signal transduction;BP;115;72;43;5	92E-06
GO:0050729;positive regulation of inflammatory response;BP;18;16;2;6	27E-06
GO:0030425;dendrite;CC;55;26;29;6	44E-06
GO:0045202;synapse;CC;76;27;49;6	75E-06
GO:0031323;regulation of cellular metabolic process;BP;331;194;137;7	30E-06
GO:0051050;positive regulation of transport;BP;82;54;28;7	72E-06
GO:0051246;regulation of protein metabolic process;BP;170;108;62;7	81E-06
GO:0061134;peptidase regulator activity;MF;28;24;4;7	82E-06
GO:0001819;positive regulation of cytokine production;BP;40;34;6;8	11E-06
GO:0010562;positive regulation of phosphorus metabolic process;BP;85;45;40;8	22E-06
GO:0045937;positive regulation of phosphate metabolic process;BP;85;45;40;8	22E-06
GO:0052547;regulation of peptidase activity;BP;38;27;11;8	71E-06
GO:0004869;cysteine-type endopeptidase inhibitor activity;MF;13;12;1;8	96E-06
GO:0061135;endopeptidase regulator activity;MF;25;22;3;9	98E-06
GO:0097530;granulocyte migration;BP;19;15;4;1	02E-05
GO:0045429;positive regulation of nitric oxide biosynthetic process;BP;11;9;2;1	05E-05
GO:1904407;positive regulation of nitric oxide metabolic process;BP;11;9;2;1	05E-05
GO:0051173;positive regulation of nitrogen compound metabolic process;BP;184;103;81;1	14E-05
GO:0048839;inner ear development;BP;25;10;15;1	19E-05
GO:0009719;response to endogenous stimulus;BP;96;58;38;1	21E-05
GO:2000026;regulation of multicellular organismal development;BP;133;73;60;1	23E-05
GO:0060828;regulation of canonical Wnt signaling pathway;BP;24;12;12;1	24E-05
GO:0019864;IgG binding;MF;5;5;0;1	25E-05
GO:0006952;defense response;BP;107;89;18;1	33E-05
GO:0008305;integrin complex;CC;9;7;2;1	35E-05
GO:0097529;myeloid leukocyte migration;BP;23;16;7;1	39E-05
GO:0050790;regulation of catalytic activity;BP;121;76;45;1	41E-05
GO:0002697;regulation of immune effector process;BP;36;30;6;1	43E-05
GO:0032268;regulation of cellular protein metabolic process;BP;158;100;58;1	48E-05
GO:0004857;enzyme inhibitor activity;MF;39;33;6;1	49E-05
GO:1903428;positive regulation of reactive oxygen species biosynthetic process;BP;12;10;2;1	62E-05
GO:0032501;multicellular organismal process;BP;451;253;198;1	67E-05
GO:0071621;granulocyte chemotaxis;BP;17;14;3;1	69E-05
GO:0032879;regulation of localization;BP;171;100;71;1	71E-05
GO:0007267;cell-cell signaling;BP;106;42;64;1	88E-05
GO:0071310;cellular response to organic substance;BP;150;95;55;1	89E-05
GO:0042325;regulation of phosphorylation;BP;104;62;42;1	89E-05
GO:0036094;small molecule binding;MF;153;88;65;2	02E-05
GO:0009605;response to external stimulus;BP;146;97;49;2	15E-05
GO:0050727;regulation of inflammatory response;BP;31;26;5;2	27E-05
GO:0002675;positive regulation of acute inflammatory response;BP;9;7;2;2	31E-05
GO:0005739;mitochondrion;CC;123;73;50;2	31E-05
GO:0030855;epithelial cell differentiation;BP;52;31;21;2	44E-05
GO:0080090;regulation of primary metabolic process;BP;320;191;129;2	48E-05
GO:1901698;response to nitrogen compound;BP;74;49;25;2	54E-05
GO:0031838;haptoglobin-hemoglobin complex;CC;4;4;0;2	54E-05
GO:0019770;IgG receptor activity;MF;4;4;0;2	54E-05
GO:0048872;homeostasis of number of cells;BP;32;24;8;2	65E-05
GO:0006468;protein phosphorylation;BP;122;74;48;2	65E-05
GO:0019763;immunoglobulin receptor activity;MF;5;5;0;2	70E-05
GO:1901700;response to oxygen-containing compound;BP;104;70;34;2	73E-05
GO:0002684;positive regulation of immune system process;BP;73;60;13;2	76E-05
GO:1903530;regulation of secretion by cell;BP;60;34;26;2	79E-05
GO:0001932;regulation of protein phosphorylation;BP;97;58;39;2	80E-05
GO:0044255;cellular lipid metabolic process;BP;70;49;21;2	85E-05
GO:0043069;negative regulation of programmed cell death;BP;71;51;20;2	92E-05
GO:0030097;hemopoiesis;BP;70;55;15;2	95E-05
GO:0005829;cytosol;CC;189;123;66;2	97E-05
GO:0098636;protein complex involved in cell adhesion;CC;9;7;2;2	98E-05
GO:0045121;membrane raft;CC;35;23;12;3	01E-05
GO:0098857;membrane microdomain;CC;35;23;12;3	01E-05
GO:0030168;platelet activation;BP;15;11;4;3	06E-05
GO:0032270;positive regulation of cellular protein metabolic process;BP;101;57;44;3	10E-05
GO:0055080;cation homeostasis;BP;57;38;19;3	20E-05
GO:0006810;transport;BP;264;147;117;3	21E-05
GO:0098771;inorganic ion homeostasis;BP;58;39;19;3	23E-05
GO:0030334;regulation of cell migration;BP;62;40;22;3	43E-05
GO:0002526;acute inflammatory response;BP;17;15;2;3	45E-05
GO:0044242;cellular lipid catabolic process;BP;22;18;4;3	57E-05
GO:0019222;regulation of metabolic process;BP;348;205;143;3	60E-05
GO:0022008;neurogenesis;BP;114;42;72;3	71E-05
GO:0051046;regulation of secretion;BP;63;36;27;4	14E-05
GO:0030111;regulation of Wnt signaling pathway;BP;28;13;15;4	15E-05
GO:0016722;oxidoreductase activity	oxidizing metal ions;MF;6;5;1;4	15E-05
GO:0008285;negative regulation of cell proliferation;BP;55;37;18;4	35E-05
GO:0043583;ear development;BP;26;10;16;4	71E-05
GO:0002438;acute inflammatory response to antigenic stimulus;BP;8;8;0;4	77E-05
GO:0043168;anion binding;MF;166;93;73;4	77E-05
GO:0002262;myeloid cell homeostasis;BP;21;18;3;4	85E-05
GO:0051234;establishment of localization;BP;269;150;119;4	89E-05
GO:0060548;negative regulation of cell death;BP;76;53;23;4	99E-05
GO:0042310;vasoconstriction;BP;15;10;5;5	11E-05
GO:0043066;negative regulation of apoptotic process;BP;69;49;20;5	26E-05
GO:0048534;hematopoietic or lymphoid organ development;BP;72;56;16;5	38E-05
GO:0034440;lipid oxidation;BP;15;13;2;5	78E-05
GO:0048878;chemical homeostasis;BP;80;52;28;6	28E-05
GO:0006635;fatty acid beta-oxidation;BP;12;10;2;6	28E-05
GO:0010243;response to organonitrogen compound;BP;64;42;22;6	64E-05
GO:0052548;regulation of endopeptidase activity;BP;29;21;8;6	80E-05
GO:0010604;positive regulation of macromolecule metabolic process;BP;184;106;78;6	95E-05
GO:0003158;endothelium development;BP;16;9;7;7	09E-05
GO:0032787;monocarboxylic acid metabolic process;BP;46;36;10;7	27E-05
GO:0004322;ferroxidase activity;MF;4;3;1;7	32E-05
GO:0016724;oxidoreductase activity	oxidizing metal ions	oxygen as acceptor;MF;4;3;1;7	32E-05
GO:0045446;endothelial cell differentiation;BP;15;8;7;7	35E-05
GO:0051049;regulation of transport;BP;126;72;54;7	36E-05
GO:0030593;neutrophil chemotaxis;BP;14;12;2;7	36E-05
GO:0044283;small molecule biosynthetic process;BP;42;27;15;7	62E-05
GO:0019216;regulation of lipid metabolic process;BP;31;22;9;7	72E-05
GO:0006461;protein complex assembly;BP;91;56;35;7	76E-05
GO:0005578;proteinaceous extracellular matrix;CC;34;21;13;7	77E-05
GO:0006807;nitrogen compound metabolic process;BP;490;285;205;7	85E-05
GO:0070271;protein complex biogenesis;BP;91;56;35;7	98E-05
GO:0031226;intrinsic component of plasma membrane;CC;98;48;50;8	27E-05
GO:0051270;regulation of cellular component movement;BP;68;42;26;8	32E-05
GO:2000145;regulation of cell motility;BP;63;41;22;8	60E-05
GO:0051171;regulation of nitrogen compound metabolic process;BP;309;182;127;8	94E-05
GO:0034599;cellular response to oxidative stress;BP;26;20;6;8	97E-05
GO:0050801;ion homeostasis;BP;60;39;21;9	15E-05
GO:0010648;negative regulation of cell communication;BP;89;49;40;9	26E-05
GO:0032956;regulation of actin cytoskeleton organization;BP;30;19;11;9	34E-05
GO:0042327;positive regulation of phosphorylation;BP;73;37;36;9	51E-05
GO:0048646;anatomical structure formation involved in morphogenesis;BP;78;40;38;9	55E-05
GO:0000302;response to reactive oxygen species;BP;22;17;5;9	74E-05
GO:2000107;negative regulation of leukocyte apoptotic process;BP;12;10;2;9	85E-05
GO:2000116;regulation of cysteine-type endopeptidase activity;BP;25;17;8;9	97E-05
GO:0032970;regulation of actin filament-based process;BP;33;20;13;9	99E-05
