# Supplementary material for: Identification of differentially expressed genes profiles in a combined mouse model of Parkinsonism and colitis
Source: Sci Rep. 2020 Aug 4;10:13147. doi: 10.1038/s41598-020-69695-4 (PMC7403295; doi:10.1038/s41598-020-69695-4)
Supplement: Supplementary file 2 — Supplementary Information 2. [file 41598_2020_69695_MOESM2_ESM.zip › MD-Ctrl_up_down.xlsx]

## Sheet: MD-Ctrl_up_down
go_id	Term	Ont	DE	Up	Down	P,DE
GO:0005623	cell	CC	889	515	374	9.45e-21
GO:0044464	cell part	CC	888	515	373	1.51e-20
GO:0005576	extracellular region	CC	329	202	127	2.6e-16
GO:0005615	extracellular space	CC	284	180	104	2.54e-15
GO:0005488	binding	MF	749	429	320	3.21e-15
GO:0005515	protein binding	MF	546	322	224	3.33e-15
GO:0044421	extracellular region part	CC	295	183	112	3.84e-15
GO:0048518	positive regulation of biological process	BP	384	224	160	7.82e-15
GO:0030154	cell differentiation	BP	292	161	131	8.33e-15
GO:0005737	cytoplasm	CC	625	369	256	1.61e-14
GO:0048869	cellular developmental process	BP	301	169	132	3.44e-14
GO:0070062	extracellular exosome	CC	207	135	72	8.96e-14
GO:0048583	regulation of response to stimulus	BP	255	157	98	1.5e-13
GO:1903561	extracellular vesicle	CC	207	135	72	1.77e-13
GO:0071944	cell periphery	CC	339	198	141	1.85e-13
GO:0043230	extracellular organelle	CC	207	135	72	2.39e-13
GO:0031982	vesicle	CC	281	178	103	5.77e-13
GO:0005886	plasma membrane	CC	330	194	136	6.01e-13
GO:0042127	regulation of cell proliferation	BP	141	93	48	8.45e-13
GO:0032502	developmental process	BP	386	221	165	2.67e-12
GO:0051239	regulation of multicellular organismal process	BP	217	128	89	3.68e-12
GO:0009987	cellular process	BP	850	483	367	5.68e-12
GO:0043226	organelle	CC	712	417	295	9.68e-12
GO:0048523	negative regulation of cellular process	BP	306	176	130	1.18e-11
GO:0048522	positive regulation of cellular process	BP	339	196	143	1.26e-11
GO:0048519	negative regulation of biological process	BP	331	189	142	1.55e-11
GO:0043227	membrane-bounded organelle	CC	666	392	274	1.73e-11
GO:0048856	anatomical structure development	BP	359	199	160	2.14e-11
GO:0048731	system development	BP	304	170	134	2.64e-11
GO:0044281	small molecule metabolic process	BP	149	91	58	2.66e-11
GO:0002376	immune system process	BP	187	146	41	3.35e-11
GO:0044444	cytoplasmic part	CC	478	290	188	3.75e-11
GO:0065008	regulation of biological quality	BP	247	144	103	4.53e-11
GO:0048513	animal organ development	BP	234	138	96	9.2e-11
GO:0042221	response to chemical	BP	274	173	101	1.09e-10
GO:0008283	cell proliferation	BP	155	101	54	1.31e-10
GO:0042592	homeostatic process	BP	138	91	47	1.86e-10
GO:0007275	multicellular organism development	BP	331	181	150	1.9e-10
GO:0009966	regulation of signal transduction	BP	190	110	80	2.88e-10
GO:0007166	cell surface receptor signaling pathway	BP	179	109	70	4.44e-10
GO:0065007	biological regulation	BP	671	387	284	4.7e-10
GO:0048584	positive regulation of response to stimulus	BP	156	99	57	5.42e-10
GO:0070887	cellular response to chemical stimulus	BP	199	131	68	5.63e-10
GO:0005622	intracellular	CC	740	426	314	6.62e-10
GO:0035556	intracellular signal transduction	BP	176	107	69	1.35e-09
GO:0042995	cell projection	CC	166	82	84	1.37e-09
GO:0055114	oxidation-reduction process	BP	86	49	37	1.59e-09
GO:0010646	regulation of cell communication	BP	214	120	94	1.64e-09
GO:0008152	metabolic process	BP	601	355	246	1.82e-09
GO:0044424	intracellular part	CC	732	421	311	1.88e-09
GO:0006950	response to stress	BP	235	164	71	1.97e-09
GO:0043005	neuron projection	CC	113	53	60	1.98e-09
GO:0051240	positive regulation of multicellular organismal process	BP	134	81	53	2.43e-09
GO:0023051	regulation of signaling	BP	214	120	94	3.04e-09
GO:0031347	regulation of defense response	BP	58	49	9	4.6e-09
GO:0016477	cell migration	BP	108	66	42	4.8e-09
GO:0120025	plasma membrane bounded cell projection	CC	153	73	80	5.54e-09
GO:0050896	response to stimulus	BP	521	317	204	6.65e-09
GO:0003824	catalytic activity	MF	356	203	153	8.05e-09
GO:0048870	cell motility	BP	115	71	44	9.92e-09
GO:0051674	localization of cell	BP	115	71	44	9.92e-09
GO:0080134	regulation of response to stress	BP	99	75	24	1.25e-08
GO:0097458	neuron part	CC	127	62	65	1.69e-08
GO:0044237	cellular metabolic process	BP	540	312	228	1.84e-08
GO:0012501	programmed cell death	BP	141	99	42	2.14e-08
GO:0008219	cell death	BP	150	104	46	2.31e-08
GO:0009967	positive regulation of signal transduction	BP	110	62	48	2.39e-08
GO:0040011	locomotion	BP	127	75	52	2.79e-08
GO:0050789	regulation of biological process	BP	633	361	272	4.45e-08
GO:0006928	movement of cell or subcellular component	BP	135	77	58	6.95e-08
GO:0022610	biological adhesion	BP	103	60	43	7.27e-08
GO:0036477	somatodendritic compartment	CC	81	39	42	8.49e-08
GO:0007155	cell adhesion	BP	102	60	42	8.52e-08
GO:0006954	inflammatory response	BP	61	51	10	8.93e-08
GO:0042802	identical protein binding	MF	133	95	38	1.08e-07
GO:0051179	localization	BP	350	198	152	1.5e-07
GO:0016209	antioxidant activity	MF	17	14	3	1.61e-07
GO:0043177	organic acid binding	MF	29	16	13	1.65e-07
GO:0010941	regulation of cell death	BP	125	85	40	1.67e-07
GO:0044459	plasma membrane part	CC	180	92	88	1.77e-07
GO:0001816	cytokine production	BP	63	51	12	2.26e-07
GO:0043067	regulation of programmed cell death	BP	116	80	36	2.33e-07
GO:0044297	cell body	CC	68	35	33	2.47e-07
GO:0044238	primary metabolic process	BP	537	317	220	2.9e-07
GO:0006915	apoptotic process	BP	134	93	41	3.07e-07
GO:0001817	regulation of cytokine production	BP	58	46	12	3.15e-07
GO:0002682	regulation of immune system process	BP	103	84	19	3.18e-07
GO:0043229	intracellular organelle	CC	633	368	265	3.58e-07
GO:0006629	lipid metabolic process	BP	96	64	32	3.62e-07
GO:0051336	regulation of hydrolase activity	BP	78	51	27	3.64e-07
GO:0009986	cell surface	CC	83	58	25	4.29e-07
GO:0010033	response to organic substance	BP	195	124	71	4.34e-07
GO:0032101	regulation of response to external stimulus	BP	63	46	17	4.45e-07
GO:0071704	organic substance metabolic process	BP	560	330	230	4.6e-07
GO:0006793	phosphorus metabolic process	BP	197	111	86	4.77e-07
GO:0048468	cell development	BP	153	64	89	5.76e-07
GO:0030029	actin filament-based process	BP	62	36	26	6.01e-07
GO:0050900	leukocyte migration	BP	36	26	10	6.46e-07
GO:0042981	regulation of apoptotic process	BP	113	77	36	6.79e-07
GO:0051716	cellular response to stimulus	BP	429	256	173	7.1e-07
GO:0043167	ion binding	MF	323	173	150	7.24e-07
GO:0031012	extracellular matrix	CC	52	29	23	8.1e-07
GO:0006979	response to oxidative stress	BP	41	33	8	9.14e-07
GO:0010647	positive regulation of cell communication	BP	123	68	55	9.23e-07
GO:0043025	neuronal cell body	CC	61	29	32	9.42e-07
GO:1901564	organonitrogen compound metabolic process	BP	359	217	142	1.04e-06
GO:0051130	positive regulation of cellular component organization	BP	97	51	46	1.12e-06
GO:0023056	positive regulation of signaling	BP	123	68	55	1.14e-06
GO:0023052	signaling	BP	379	216	163	1.16e-06
GO:0007154	cell communication	BP	382	219	163	1.17e-06
GO:0051128	regulation of cellular component organization	BP	163	92	71	1.22e-06
GO:0030414	peptidase inhibitor activity	MF	27	23	4	1.35e-06
GO:0016020	membrane	CC	535	309	226	1.42e-06
GO:0006796	phosphate-containing compound metabolic process	BP	191	106	85	1.44e-06
GO:0031349	positive regulation of defense response	BP	35	32	3	1.52e-06
GO:0031325	positive regulation of cellular metabolic process	BP	196	110	86	1.6e-06
GO:0050794	regulation of cellular process	BP	590	337	253	1.81e-06
GO:0051174	regulation of phosphorus metabolic process	BP	123	73	50	1.85e-06
GO:0016491	oxidoreductase activity	MF	67	42	25	1.98e-06
GO:0007399	nervous system development	BP	153	65	88	2.01e-06
GO:0048585	negative regulation of response to stimulus	BP	108	66	42	2.03e-06
GO:0032844	regulation of homeostatic process	BP	49	29	20	2.28e-06
GO:0001775	cell activation	BP	84	68	16	2.54e-06
GO:0005102	receptor binding	MF	124	73	51	2.54e-06
GO:0045595	regulation of cell differentiation	BP	127	71	56	2.64e-06
GO:0098609	cell-cell adhesion	BP	61	38	23	2.86e-06
GO:0050793	regulation of developmental process	BP	167	101	66	2.94e-06
GO:0046903	secretion	BP	86	51	35	3.12e-06
GO:0065009	regulation of molecular function	BP	158	92	66	3.2e-06
GO:0009893	positive regulation of metabolic process	BP	206	118	88	3.31e-06
GO:0043436	oxoacid metabolic process	BP	75	48	27	3.37e-06
GO:1902533	positive regulation of intracellular signal transduction	BP	74	44	30	3.49e-06
GO:0019752	carboxylic acid metabolic process	BP	71	48	23	3.85e-06
GO:0008284	positive regulation of cell proliferation	BP	74	48	26	4.09e-06
GO:0043209	myelin sheath	CC	27	13	14	4.15e-06
GO:0031406	carboxylic acid binding	MF	26	14	12	4.28e-06
GO:0019220	regulation of phosphate metabolic process	BP	121	71	50	4.32e-06
GO:0032940	secretion by cell	BP	77	45	32	4.79e-06
GO:0016310	phosphorylation	BP	144	86	58	4.86e-06
GO:0072593	reactive oxygen species metabolic process	BP	30	24	6	4.93e-06
GO:0030036	actin cytoskeleton organization	BP	54	33	21	5.07e-06
GO:0030595	leukocyte chemotaxis	BP	25	19	6	5.26e-06
GO:0004866	endopeptidase inhibitor activity	MF	25	22	3	5.26e-06
GO:0006082	organic acid metabolic process	BP	75	48	27	5.6e-06
GO:0007165	signal transduction	BP	344	202	142	5.89e-06
GO:1902531	regulation of intracellular signal transduction	BP	115	72	43	5.92e-06
GO:0050729	positive regulation of inflammatory response	BP	18	16	2	6.27e-06
GO:0030425	dendrite	CC	55	26	29	6.44e-06
GO:0045202	synapse	CC	76	27	49	6.75e-06
GO:0031323	regulation of cellular metabolic process	BP	331	194	137	7.3e-06
GO:0051050	positive regulation of transport	BP	82	54	28	7.72e-06
GO:0051246	regulation of protein metabolic process	BP	170	108	62	7.81e-06
GO:0061134	peptidase regulator activity	MF	28	24	4	7.82e-06
GO:0001819	positive regulation of cytokine production	BP	40	34	6	8.11e-06
GO:0010562	positive regulation of phosphorus metabolic process	BP	85	45	40	8.22e-06
GO:0045937	positive regulation of phosphate metabolic process	BP	85	45	40	8.22e-06
GO:0052547	regulation of peptidase activity	BP	38	27	11	8.71e-06
GO:0004869	cysteine-type endopeptidase inhibitor activity	MF	13	12	1	8.96e-06
GO:0061135	endopeptidase regulator activity	MF	25	22	3	9.98e-06
GO:0097530	granulocyte migration	BP	19	15	4	1.02e-05
GO:0045429	positive regulation of nitric oxide biosynthetic process	BP	11	9	2	1.05e-05
GO:1904407	positive regulation of nitric oxide metabolic process	BP	11	9	2	1.05e-05
GO:0051173	positive regulation of nitrogen compound metabolic process	BP	184	103	81	1.14e-05
GO:0048839	inner ear development	BP	25	10	15	1.19e-05
GO:0009719	response to endogenous stimulus	BP	96	58	38	1.21e-05
GO:2000026	regulation of multicellular organismal development	BP	133	73	60	1.23e-05
GO:0060828	regulation of canonical Wnt signaling pathway	BP	24	12	12	1.24e-05
GO:0019864	IgG binding	MF	5	5	0	1.25e-05
GO:0006952	defense response	BP	107	89	18	1.33e-05
GO:0008305	integrin complex	CC	9	7	2	1.35e-05
GO:0097529	myeloid leukocyte migration	BP	23	16	7	1.39e-05
GO:0050790	regulation of catalytic activity	BP	121	76	45	1.41e-05
GO:0002697	regulation of immune effector process	BP	36	30	6	1.43e-05
GO:0032268	regulation of cellular protein metabolic process	BP	158	100	58	1.48e-05
GO:0004857	enzyme inhibitor activity	MF	39	33	6	1.49e-05
GO:1903428	positive regulation of reactive oxygen species biosynthetic process	BP	12	10	2	1.62e-05
GO:0032501	multicellular organismal process	BP	451	253	198	1.67e-05
GO:0071621	granulocyte chemotaxis	BP	17	14	3	1.69e-05
GO:0032879	regulation of localization	BP	171	100	71	1.71e-05
GO:0007267	cell-cell signaling	BP	106	42	64	1.88e-05
GO:0071310	cellular response to organic substance	BP	150	95	55	1.89e-05
GO:0042325	regulation of phosphorylation	BP	104	62	42	1.89e-05
GO:0036094	small molecule binding	MF	153	88	65	2.02e-05
GO:0009605	response to external stimulus	BP	146	97	49	2.15e-05
GO:0050727	regulation of inflammatory response	BP	31	26	5	2.27e-05
GO:0002675	positive regulation of acute inflammatory response	BP	9	7	2	2.31e-05
GO:0005739	mitochondrion	CC	123	73	50	2.31e-05
GO:0030855	epithelial cell differentiation	BP	52	31	21	2.44e-05
GO:0080090	regulation of primary metabolic process	BP	320	191	129	2.48e-05
GO:1901698	response to nitrogen compound	BP	74	49	25	2.54e-05
GO:0031838	haptoglobin-hemoglobin complex	CC	4	4	0	2.54e-05
GO:0019770	IgG receptor activity	MF	4	4	0	2.54e-05
GO:0048872	homeostasis of number of cells	BP	32	24	8	2.65e-05
GO:0006468	protein phosphorylation	BP	122	74	48	2.65e-05
GO:0019763	immunoglobulin receptor activity	MF	5	5	0	2.7e-05
GO:1901700	response to oxygen-containing compound	BP	104	70	34	2.73e-05
GO:0002684	positive regulation of immune system process	BP	73	60	13	2.76e-05
GO:1903530	regulation of secretion by cell	BP	60	34	26	2.79e-05
GO:0001932	regulation of protein phosphorylation	BP	97	58	39	2.8e-05
GO:0044255	cellular lipid metabolic process	BP	70	49	21	2.85e-05
GO:0043069	negative regulation of programmed cell death	BP	71	51	20	2.92e-05
GO:0030097	hemopoiesis	BP	70	55	15	2.95e-05
GO:0005829	cytosol	CC	189	123	66	2.97e-05
GO:0098636	protein complex involved in cell adhesion	CC	9	7	2	2.98e-05
GO:0045121	membrane raft	CC	35	23	12	3.01e-05
GO:0098857	membrane microdomain	CC	35	23	12	3.01e-05
GO:0030168	platelet activation	BP	15	11	4	3.06e-05
GO:0032270	positive regulation of cellular protein metabolic process	BP	101	57	44	3.1e-05
GO:0055080	cation homeostasis	BP	57	38	19	3.2e-05
GO:0006810	transport	BP	264	147	117	3.21e-05
GO:0098771	inorganic ion homeostasis	BP	58	39	19	3.23e-05
GO:0030334	regulation of cell migration	BP	62	40	22	3.43e-05
GO:0002526	acute inflammatory response	BP	17	15	2	3.45e-05
GO:0044242	cellular lipid catabolic process	BP	22	18	4	3.57e-05
GO:0019222	regulation of metabolic process	BP	348	205	143	3.6e-05
GO:0022008	neurogenesis	BP	114	42	72	3.71e-05
GO:0051046	regulation of secretion	BP	63	36	27	4.14e-05
GO:0030111	regulation of Wnt signaling pathway	BP	28	13	15	4.15e-05
GO:0016722	oxidoreductase activity, oxidizing metal ions	MF	6	5	1	4.15e-05
GO:0008285	negative regulation of cell proliferation	BP	55	37	18	4.35e-05
GO:0043583	ear development	BP	26	10	16	4.71e-05
GO:0002438	acute inflammatory response to antigenic stimulus	BP	8	8	0	4.77e-05
GO:0043168	anion binding	MF	166	93	73	4.77e-05
GO:0002262	myeloid cell homeostasis	BP	21	18	3	4.85e-05
GO:0051234	establishment of localization	BP	269	150	119	4.89e-05
GO:0060548	negative regulation of cell death	BP	76	53	23	4.99e-05
GO:0042310	vasoconstriction	BP	15	10	5	5.11e-05
GO:0043066	negative regulation of apoptotic process	BP	69	49	20	5.26e-05
GO:0048534	hematopoietic or lymphoid organ development	BP	72	56	16	5.38e-05
GO:0034440	lipid oxidation	BP	15	13	2	5.78e-05
GO:0048878	chemical homeostasis	BP	80	52	28	6.28e-05
GO:0006635	fatty acid beta-oxidation	BP	12	10	2	6.28e-05
GO:0010243	response to organonitrogen compound	BP	64	42	22	6.64e-05
GO:0052548	regulation of endopeptidase activity	BP	29	21	8	6.8e-05
GO:0010604	positive regulation of macromolecule metabolic process	BP	184	106	78	6.95e-05
GO:0003158	endothelium development	BP	16	9	7	7.09e-05
GO:0032787	monocarboxylic acid metabolic process	BP	46	36	10	7.27e-05
GO:0004322	ferroxidase activity	MF	4	3	1	7.32e-05
GO:0016724	oxidoreductase activity, oxidizing metal ions, oxygen as acceptor	MF	4	3	1	7.32e-05
GO:0045446	endothelial cell differentiation	BP	15	8	7	7.35e-05
GO:0051049	regulation of transport	BP	126	72	54	7.36e-05
GO:0030593	neutrophil chemotaxis	BP	14	12	2	7.36e-05
GO:0044283	small molecule biosynthetic process	BP	42	27	15	7.62e-05
GO:0019216	regulation of lipid metabolic process	BP	31	22	9	7.72e-05
GO:0006461	protein complex assembly	BP	91	56	35	7.76e-05
GO:0005578	proteinaceous extracellular matrix	CC	34	21	13	7.77e-05
GO:0006807	nitrogen compound metabolic process	BP	490	285	205	7.85e-05
GO:0070271	protein complex biogenesis	BP	91	56	35	7.98e-05
GO:0031226	intrinsic component of plasma membrane	CC	98	48	50	8.27e-05
GO:0051270	regulation of cellular component movement	BP	68	42	26	8.32e-05
GO:2000145	regulation of cell motility	BP	63	41	22	8.6e-05
GO:0051171	regulation of nitrogen compound metabolic process	BP	309	182	127	8.94e-05
GO:0034599	cellular response to oxidative stress	BP	26	20	6	8.97e-05
GO:0050801	ion homeostasis	BP	60	39	21	9.15e-05
GO:0010648	negative regulation of cell communication	BP	89	49	40	9.26e-05
GO:0032956	regulation of actin cytoskeleton organization	BP	30	19	11	9.34e-05
GO:0042327	positive regulation of phosphorylation	BP	73	37	36	9.51e-05
GO:0048646	anatomical structure formation involved in morphogenesis	BP	78	40	38	9.55e-05
GO:0000302	response to reactive oxygen species	BP	22	17	5	9.74e-05
GO:2000107	negative regulation of leukocyte apoptotic process	BP	12	10	2	9.85e-05
GO:2000116	regulation of cysteine-type endopeptidase activity	BP	25	17	8	9.97e-05
GO:0032970	regulation of actin filament-based process	BP	33	20	13	9.99e-05
GO:0023057	negative regulation of signaling	BP	89	49	40	0.000104
GO:0097756	negative regulation of blood vessel diameter	BP	15	10	5	0.000104
GO:0006066	alcohol metabolic process	BP	27	19	8	0.000105
GO:0006631	fatty acid metabolic process	BP	34	29	5	0.000108
GO:0060429	epithelium development	BP	82	45	37	0.000109
GO:0042803	protein homodimerization activity	MF	66	46	20	0.000109
GO:0030054	cell junction	CC	88	44	44	0.00011
GO:0016126	sterol biosynthetic process	BP	10	5	5	0.000111
GO:0009913	epidermal cell differentiation	BP	23	15	8	0.000113
GO:0043367	CD4-positive, alpha-beta T cell differentiation	BP	12	12	0	0.000114
GO:0061028	establishment of endothelial barrier	BP	9	5	4	0.000114
GO:0042110	T cell activation	BP	42	36	6	0.000116
GO:0033554	cellular response to stress	BP	110	70	40	0.000121
GO:0040012	regulation of locomotion	BP	67	43	24	0.000122
GO:0005887	integral component of plasma membrane	CC	93	45	48	0.000122
GO:0044456	synapse part	CC	59	21	38	0.000123
GO:0098589	membrane region	CC	38	23	15	0.000125
GO:0030155	regulation of cell adhesion	BP	53	33	20	0.000126
GO:1990266	neutrophil migration	BP	15	13	2	0.00013
GO:0044093	positive regulation of molecular function	BP	95	54	41	0.000133
GO:0060326	cell chemotaxis	BP	27	20	7	0.000136
GO:0050766	positive regulation of phagocytosis	BP	11	10	1	0.000136
GO:0008202	steroid metabolic process	BP	28	15	13	0.000136
GO:1901031	regulation of response to reactive oxygen species	BP	9	7	2	0.000139
GO:0031399	regulation of protein modification process	BP	112	70	42	0.000145
GO:0098552	side of membrane	CC	52	37	15	0.000147
GO:0051247	positive regulation of protein metabolic process	BP	103	58	45	0.000148
GO:0097090	presynaptic membrane organization	BP	5	1	4	0.000151
GO:0009208	pyrimidine ribonucleoside triphosphate metabolic process	BP	5	1	4	0.000151
GO:0007229	integrin-mediated signaling pathway	BP	13	10	3	0.000155
GO:0008544	epidermis development	BP	31	18	13	0.000156
GO:2000377	regulation of reactive oxygen species metabolic process	BP	21	18	3	0.000156
GO:0019838	growth factor binding	MF	18	11	7	0.000159
GO:1902652	secondary alcohol metabolic process	BP	16	9	7	0.000165
GO:0002520	immune system development	BP	73	57	16	0.000166
GO:0019395	fatty acid oxidation	BP	14	12	2	0.000171
GO:0051346	negative regulation of hydrolase activity	BP	34	23	11	0.000175
GO:0098590	plasma membrane region	CC	71	32	39	0.000175
GO:0009062	fatty acid catabolic process	BP	13	11	2	0.000176
GO:0006955	immune response	BP	99	82	17	0.000182
GO:0002793	positive regulation of peptide secretion	BP	29	22	7	0.000183
GO:0045428	regulation of nitric oxide biosynthetic process	BP	11	9	2	0.000184
GO:0001934	positive regulation of protein phosphorylation	BP	69	35	34	0.000184
GO:0045321	leukocyte activation	BP	69	57	12	0.000184
GO:0030182	neuron differentiation	BP	96	31	65	0.000184
GO:0016043	cellular component organization	BP	325	177	148	0.000185
GO:0002791	regulation of peptide secretion	BP	41	30	11	0.000186
GO:0044087	regulation of cellular component biogenesis	BP	64	36	28	0.000192
GO:0035296	regulation of tube diameter	BP	19	11	8	0.000196
GO:0097746	regulation of blood vessel diameter	BP	19	11	8	0.000196
GO:0044089	positive regulation of cellular component biogenesis	BP	42	22	20	0.000199
GO:0051259	protein oligomerization	BP	47	28	19	0.000205
GO:0007010	cytoskeleton organization	BP	82	47	35	0.000209
GO:0002819	regulation of adaptive immune response	BP	19	18	1	0.000213
GO:0090087	regulation of peptide transport	BP	63	42	21	0.000216
GO:0034101	erythrocyte homeostasis	BP	17	14	3	0.000217
GO:0009888	tissue development	BP	119	65	54	0.000218
GO:0002009	morphogenesis of an epithelium	BP	45	22	23	0.000219
GO:0050764	regulation of phagocytosis	BP	13	12	1	0.000224
GO:0043281	regulation of cysteine-type endopeptidase activity involved in apoptotic process	BP	22	14	8	0.000224
GO:0005575	cellular_component	CC	1145	636	509	0.000228
GO:0050678	regulation of epithelial cell proliferation	BP	31	18	13	0.00023
GO:0051260	protein homooligomerization	BP	32	21	11	0.000234
GO:1901617	organic hydroxy compound biosynthetic process	BP	22	11	11	0.000241
GO:0045124	regulation of bone resorption	BP	9	9	0	0.000243
GO:0032403	protein complex binding	MF	69	47	22	0.000243
GO:0030218	erythrocyte differentiation	BP	16	13	3	0.000244
GO:0033293	monocarboxylic acid binding	MF	11	8	3	0.000245
GO:0060322	head development	BP	51	24	27	0.000251
GO:0016042	lipid catabolic process	BP	27	23	4	0.000253
GO:0046850	regulation of bone remodeling	BP	10	9	1	0.000254
GO:0006935	chemotaxis	BP	44	24	20	0.000255
GO:0031346	positive regulation of cell projection organization	BP	37	13	24	0.000259
GO:0009056	catabolic process	BP	129	81	48	0.000261
GO:0031401	positive regulation of protein modification process	BP	80	44	36	0.000263
GO:0009968	negative regulation of signal transduction	BP	79	46	33	0.000272
GO:0042330	taxis	BP	44	24	20	0.000277
GO:0009653	anatomical structure morphogenesis	BP	159	81	78	0.00028
GO:0051968	positive regulation of synaptic transmission, glutamatergic	BP	7	3	4	0.00028
GO:0030178	negative regulation of Wnt signaling pathway	BP	17	8	9	0.000284
GO:0016125	sterol metabolic process	BP	16	8	8	0.000295
GO:0030424	axon	CC	43	19	24	0.000297
GO:0043231	intracellular membrane-bounded organelle	CC	533	311	222	0.000297
GO:0033218	amide binding	MF	31	20	11	0.0003
GO:0044282	small molecule catabolic process	BP	26	19	7	0.000306
GO:0002521	leukocyte differentiation	BP	45	38	7	0.000315
GO:0031344	regulation of cell projection organization	BP	54	23	31	0.000315
GO:1902882	regulation of response to oxidative stress	BP	13	10	3	0.000316
GO:0007159	leukocyte cell-cell adhesion	BP	31	27	4	0.000316
GO:0030162	regulation of proteolysis	BP	52	36	16	0.000322
GO:2000379	positive regulation of reactive oxygen species metabolic process	BP	14	12	2	0.000329
GO:0071840	cellular component organization or biogenesis	BP	331	180	151	0.000334
GO:0043169	cation binding	MF	209	111	98	0.000335
GO:0019725	cellular homeostasis	BP	63	38	25	0.000338
GO:0046914	transition metal ion binding	MF	68	43	25	0.000358
GO:0008203	cholesterol metabolic process	BP	15	8	7	0.000364
GO:0048699	generation of neurons	BP	103	36	67	0.000365
GO:0030099	myeloid cell differentiation	BP	34	27	7	0.00037
GO:0060070	canonical Wnt signaling pathway	BP	25	12	13	0.000371
GO:0032103	positive regulation of response to external stimulus	BP	27	20	7	0.000381
GO:0055065	metal ion homeostasis	BP	48	32	16	0.000382
GO:1901615	organic hydroxy compound metabolic process	BP	37	22	15	0.000391
GO:0002437	inflammatory response to antigenic stimulus	BP	10	9	1	0.000397
GO:0090090	negative regulation of canonical Wnt signaling pathway	BP	14	7	7	0.000404
GO:0120035	regulation of plasma membrane bounded cell projection organization	BP	53	22	31	0.000407
GO:0051222	positive regulation of protein transport	BP	42	30	12	0.000408
GO:1900407	regulation of cellular response to oxidative stress	BP	12	9	3	0.000415
GO:0010942	positive regulation of cell death	BP	51	38	13	0.000417
GO:0001802	type III hypersensitivity	BP	3	3	0	0.000425
GO:0001803	regulation of type III hypersensitivity	BP	3	3	0	0.000425
GO:0001805	positive regulation of type III hypersensitivity	BP	3	3	0	0.000425
GO:0006741	NADP biosynthetic process	BP	3	3	0	0.000425
GO:0005042	netrin receptor activity	MF	3	0	3	0.000425
GO:0004165	dodecenoyl-CoA delta-isomerase activity	MF	3	3	0	0.000425
GO:0031720	haptoglobin binding	MF	3	3	0	0.000425
GO:0046983	protein dimerization activity	MF	90	59	31	0.000431
GO:0044267	cellular protein metabolic process	BP	254	153	101	0.000438
GO:0043027	cysteine-type endopeptidase inhibitor activity involved in apoptotic process	MF	7	6	1	0.000443
GO:0046165	alcohol biosynthetic process	BP	14	9	5	0.000447
GO:1903409	reactive oxygen species biosynthetic process	BP	14	12	2	0.000447
GO:0010466	negative regulation of peptidase activity	BP	23	18	5	0.000451
GO:0055094	response to lipoprotein particle	BP	6	5	1	0.000463
GO:0071870	cellular response to catecholamine stimulus	BP	6	3	3	0.000463
GO:0050880	regulation of blood vessel size	BP	19	11	8	0.000468
GO:0048729	tissue morphogenesis	BP	50	22	28	0.000468
GO:0019538	protein metabolic process	BP	293	182	111	0.000471
GO:0050778	positive regulation of immune response	BP	49	44	5	0.000473
GO:0070665	positive regulation of leukocyte proliferation	BP	17	13	4	0.000473
GO:0051241	negative regulation of multicellular organismal process	BP	82	50	32	0.000489
GO:0048666	neuron development	BP	79	25	54	0.000491
GO:0044463	cell projection part	CC	79	34	45	0.000491
GO:0120038	plasma membrane bounded cell projection part	CC	79	34	45	0.000491
GO:0043235	receptor complex	CC	30	17	13	0.000499
GO:0002703	regulation of leukocyte mediated immunity	BP	21	19	2	0.000503
GO:0035150	regulation of tube size	BP	19	11	8	0.000504
GO:0071822	protein complex subunit organization	BP	95	57	38	0.000506
GO:0016863	intramolecular oxidoreductase activity, transposing C=C bonds	MF	5	3	2	0.000506
GO:0010035	response to inorganic substance	BP	37	26	11	0.00051
GO:1905114	cell surface receptor signaling pathway involved in cell-cell signaling	BP	40	18	22	0.000512
GO:0051345	positive regulation of hydrolase activity	BP	40	28	12	0.000512
GO:0042277	peptide binding	MF	28	19	9	0.000515
GO:0002252	immune effector process	BP	59	51	8	0.000523
GO:0051223	regulation of protein transport	BP	59	40	19	0.000523
GO:0002673	regulation of acute inflammatory response	BP	10	8	2	0.000526
GO:0043370	regulation of CD4-positive, alpha-beta T cell differentiation	BP	8	8	0	0.000535
GO:0006809	nitric oxide biosynthetic process	BP	11	9	2	0.000538
GO:0005833	hemoglobin complex	CC	4	4	0	0.000547
GO:0097190	apoptotic signaling pathway	BP	47	34	13	0.000555
GO:0050708	regulation of protein secretion	BP	37	28	9	0.000556
GO:0030217	T cell differentiation	BP	25	22	3	0.000563
GO:0050776	regulation of immune response	BP	57	49	8	0.000565
GO:0035710	CD4-positive, alpha-beta T cell activation	BP	12	12	0	0.000584
GO:0045597	positive regulation of cell differentiation	BP	72	37	35	0.000591
GO:0071868	cellular response to monoamine stimulus	BP	6	3	3	0.000601
GO:0071869	response to catecholamine	BP	6	3	3	0.000601
GO:0045780	positive regulation of bone resorption	BP	6	6	0	0.000601
GO:0046852	positive regulation of bone remodeling	BP	6	6	0	0.000601
GO:0097150	neuronal stem cell population maintenance	BP	6	5	1	0.000601
GO:0001885	endothelial cell development	BP	10	6	4	0.000603
GO:0043679	axon terminus	CC	20	7	13	0.000603
GO:0045861	negative regulation of proteolysis	BP	29	21	8	0.000609
GO:0045444	fat cell differentiation	BP	23	18	5	0.000616
GO:1901568	fatty acid derivative metabolic process	BP	15	12	3	0.000633
GO:0005504	fatty acid binding	MF	8	5	3	0.000637
GO:0043028	cysteine-type endopeptidase regulator activity involved in apoptotic process	MF	8	7	1	0.000637
GO:0051047	positive regulation of secretion	BP	38	27	11	0.000641
GO:0002822	regulation of adaptive immune response based on somatic recombination of immune receptors built from immunoglobulin superfamily domains	BP	17	17	0	0.000653
GO:1904951	positive regulation of establishment of protein localization	BP	42	30	12	0.000657
GO:0050878	regulation of body fluid levels	BP	30	19	11	0.000674
GO:0030819	positive regulation of cAMP biosynthetic process	BP	11	5	6	0.000685
GO:0043410	positive regulation of MAPK cascade	BP	39	22	17	0.000702
GO:0006694	steroid biosynthetic process	BP	17	7	10	0.000706
GO:0034614	cellular response to reactive oxygen species	BP	16	12	4	0.000706
GO:0050671	positive regulation of lymphocyte proliferation	BP	16	12	4	0.000706
GO:0002883	regulation of hypersensitivity	BP	5	5	0	0.000707
GO:0009218	pyrimidine ribonucleotide metabolic process	BP	5	1	4	0.000707
GO:0098802	plasma membrane receptor complex	CC	19	12	7	0.000722
GO:0005996	monosaccharide metabolic process	BP	24	18	6	0.000725
GO:0016054	organic acid catabolic process	BP	20	14	6	0.00074
GO:0046395	carboxylic acid catabolic process	BP	20	14	6	0.00074
GO:0071867	response to monoamine	BP	6	3	3	0.00077
GO:0046209	nitric oxide metabolic process	BP	11	9	2	0.000771
GO:0098772	molecular function regulator	MF	107	69	38	0.000772
GO:0023014	signal transduction by protein phosphorylation	BP	56	31	25	0.000791
GO:0060255	regulation of macromolecule metabolic process	BP	313	187	126	0.000792
GO:1902105	regulation of leukocyte differentiation	BP	26	21	5	0.000807
GO:0030804	positive regulation of cyclic nucleotide biosynthetic process	BP	12	6	6	0.000809
GO:0000165	MAPK cascade	BP	55	31	24	0.000809
GO:0051493	regulation of cytoskeleton organization	BP	38	22	16	0.000819
GO:0032946	positive regulation of mononuclear cell proliferation	BP	16	12	4	0.000831
GO:0006241	CTP biosynthetic process	BP	4	0	4	0.000878
GO:0046036	CTP metabolic process	BP	4	0	4	0.000878
GO:0046051	UTP metabolic process	BP	4	1	3	0.000878
GO:0007167	enzyme linked receptor protein signaling pathway	BP	62	37	25	0.000881
GO:0006695	cholesterol biosynthetic process	BP	8	4	4	0.000888
GO:0042993	positive regulation of transcription factor import into nucleus	BP	8	6	2	0.000888
GO:0072329	monocarboxylic acid catabolic process	BP	13	11	2	0.000895
GO:0031175	neuron projection development	BP	70	23	47	0.000897
GO:0030234	enzyme regulator activity	MF	66	51	15	0.00092
GO:0007610	behavior	BP	52	15	37	0.000921
GO:0009892	negative regulation of metabolic process	BP	164	102	62	0.000925
GO:0030246	carbohydrate binding	MF	25	15	10	0.000932
GO:0007420	brain development	BP	46	22	24	0.000956
GO:0071402	cellular response to lipoprotein particle stimulus	BP	5	5	0	0.000962
GO:0006825	copper ion transport	BP	5	4	1	0.000962
GO:0002524	hypersensitivity	BP	5	5	0	0.000962
GO:0009147	pyrimidine nucleoside triphosphate metabolic process	BP	5	1	4	0.000962
GO:0098644	complex of collagen trimers	CC	5	1	4	0.000962
GO:0003018	vascular process in circulatory system	BP	20	11	9	0.000963
GO:0034103	regulation of tissue remodeling	BP	11	10	1	0.000968
GO:0033209	tumor necrosis factor-mediated signaling pathway	BP	9	7	2	0.00099
GO:0001763	morphogenesis of a branching structure	BP	23	12	11	0.00099
GO:0045601	regulation of endothelial cell differentiation	BP	7	5	2	0.00099
GO:1903426	regulation of reactive oxygen species biosynthetic process	BP	12	10	2	0.000995
GO:0008610	lipid biosynthetic process	BP	41	22	19	0.000998
GO:0044877	macromolecular complex binding	MF	78	52	26	0.00101
GO:0007417	central nervous system development	BP	59	30	29	0.00102
GO:0033564	anterior/posterior axon guidance	BP	3	0	3	0.00102
GO:0023061	signal release	BP	37	16	21	0.00104
GO:1902653	secondary alcohol biosynthetic process	BP	8	4	4	0.00104
GO:0002474	antigen processing and presentation of peptide antigen via MHC class I	BP	8	7	1	0.00104
GO:0016684	oxidoreductase activity, acting on peroxide as acceptor	MF	8	7	1	0.00104
GO:0002064	epithelial cell development	BP	23	13	10	0.00105
GO:0048015	phosphatidylinositol-mediated signaling	BP	16	10	6	0.00105
GO:0071495	cellular response to endogenous stimulus	BP	78	43	35	0.00106
GO:0070201	regulation of establishment of protein localization	BP	59	40	19	0.00108
GO:0019882	antigen processing and presentation	BP	13	11	2	0.00108
GO:0050673	epithelial cell proliferation	BP	33	18	15	0.00112
GO:0048871	multicellular organismal homeostasis	BP	30	21	9	0.00114
GO:0005506	iron ion binding	MF	18	12	6	0.00114
GO:0097300	programmed necrotic cell death	BP	7	5	2	0.00119
GO:0031424	keratinization	BP	7	5	2	0.00119
GO:0050873	brown fat cell differentiation	BP	8	7	1	0.00121
GO:0010464	regulation of mesenchymal cell proliferation	BP	8	3	5	0.00121
GO:0045089	positive regulation of innate immune response	BP	20	19	1	0.00124
GO:0007596	blood coagulation	BP	19	13	6	0.00124
GO:1903532	positive regulation of secretion by cell	BP	35	25	10	0.00125
GO:0045785	positive regulation of cell adhesion	BP	32	21	11	0.00125
GO:0045453	bone resorption	BP	10	9	1	0.00128
GO:0019865	immunoglobulin binding	MF	5	5	0	0.00128
GO:0048017	inositol lipid-mediated signaling	BP	16	10	6	0.00132
GO:0022407	regulation of cell-cell adhesion	BP	33	24	9	0.00133
GO:0009209	pyrimidine ribonucleoside triphosphate biosynthetic process	BP	4	0	4	0.00133
GO:2001057	reactive nitrogen species metabolic process	BP	11	9	2	0.00134
GO:0038034	signal transduction in absence of ligand	BP	11	7	4	0.00134
GO:0097192	extrinsic apoptotic signaling pathway in absence of ligand	BP	11	7	4	0.00134
GO:0097435	supramolecular fiber organization	BP	45	26	19	0.00137
GO:0007187	G-protein coupled receptor signaling pathway, coupled to cyclic nucleotide second messenger	BP	17	3	14	0.00137
GO:0007599	hemostasis	BP	19	13	6	0.00141
GO:0042311	vasodilation	BP	7	4	3	0.00141
GO:0005777	peroxisome	CC	16	10	6	0.00142
GO:0042579	microbody	CC	16	10	6	0.00142
GO:0070663	regulation of leukocyte proliferation	BP	22	17	5	0.00143
GO:0071887	leukocyte apoptotic process	BP	15	10	5	0.00145
GO:0014065	phosphatidylinositol 3-kinase signaling	BP	14	8	6	0.00145
GO:0055082	cellular chemical homeostasis	BP	54	34	20	0.00148
GO:0006812	cation transport	BP	71	33	38	0.00148
GO:0098805	whole membrane	CC	75	48	27	0.00148
GO:0030816	positive regulation of cAMP metabolic process	BP	11	5	6	0.00149
GO:0006213	pyrimidine nucleoside metabolic process	BP	6	1	5	0.0015
GO:0050817	coagulation	BP	19	13	6	0.0015
GO:0001664	G-protein coupled receptor binding	MF	25	10	15	0.0015
GO:0055067	monovalent inorganic cation homeostasis	BP	16	9	7	0.00153
GO:0016055	Wnt signaling pathway	BP	33	16	17	0.00157
GO:0042391	regulation of membrane potential	BP	33	9	24	0.00157
GO:0042303	molting cycle	BP	15	9	6	0.00157
GO:0042633	hair cycle	BP	15	9	6	0.00157
GO:0051272	positive regulation of cellular component movement	BP	39	27	12	0.00157
GO:1901701	cellular response to oxygen-containing compound	BP	72	46	26	0.00158
GO:0043085	positive regulation of catalytic activity	BP	70	42	28	0.00158
GO:0004867	serine-type endopeptidase inhibitor activity	MF	14	12	2	0.00158
GO:0002790	peptide secretion	BP	44	32	12	0.00159
GO:0030335	positive regulation of cell migration	BP	37	26	11	0.00159
GO:0044306	neuron projection terminus	CC	20	7	13	0.00159
GO:0051966	regulation of synaptic transmission, glutamatergic	BP	10	4	6	0.00161
GO:0040017	positive regulation of locomotion	BP	40	27	13	0.00162
GO:1901570	fatty acid derivative biosynthetic process	BP	8	6	2	0.00163
GO:0043086	negative regulation of catalytic activity	BP	50	36	14	0.00164
GO:0007188	adenylate cyclase-modulating G-protein coupled receptor signaling pathway	BP	16	3	13	0.00165
GO:0002863	positive regulation of inflammatory response to antigenic stimulus	BP	5	5	0	0.00167
GO:1900409	positive regulation of cellular response to oxidative stress	BP	5	5	0	0.00167
GO:0198738	cell-cell signaling by wnt	BP	33	16	17	0.0017
GO:0098793	presynapse	CC	31	11	20	0.00173
GO:0002460	adaptive immune response based on somatic recombination of immune receptors built from immunoglobulin superfamily domains	BP	32	31	1	0.00176
GO:0099081	supramolecular polymer	CC	60	34	26	0.00178
GO:0005581	collagen trimer	CC	11	6	5	0.00182
GO:0099080	supramolecular complex	CC	60	34	26	0.00183
GO:0061138	morphogenesis of a branching epithelium	BP	21	10	11	0.00185
GO:0050670	regulation of lymphocyte proliferation	BP	21	16	5	0.00185
GO:0043408	regulation of MAPK cascade	BP	50	29	21	0.00186
GO:0031090	organelle membrane	CC	106	64	42	0.00186
GO:0050663	cytokine secretion	BP	20	18	2	0.00189
GO:0002573	myeloid leukocyte differentiation	BP	20	17	3	0.00189
GO:1901550	regulation of endothelial cell development	BP	4	3	1	0.00192
GO:1903140	regulation of establishment of endothelial barrier	BP	4	3	1	0.00192
GO:0031652	positive regulation of heat generation	BP	4	3	1	0.00192
GO:0030801	positive regulation of cyclic nucleotide metabolic process	BP	12	6	6	0.00195
GO:0030810	positive regulation of nucleotide biosynthetic process	BP	12	6	6	0.00195
GO:1900373	positive regulation of purine nucleotide biosynthetic process	BP	12	6	6	0.00195
GO:0030216	keratinocyte differentiation	BP	15	11	4	0.00197
GO:0097114	NMDA glutamate receptor clustering	BP	3	1	2	0.00198
GO:0035633	maintenance of permeability of blood-brain barrier	BP	3	3	0	0.00198
GO:0090261	positive regulation of inclusion body assembly	BP	3	1	2	0.00198
GO:2000821	regulation of grooming behavior	BP	3	0	3	0.00198
GO:0042590	antigen processing and presentation of exogenous peptide antigen via MHC class I	BP	3	3	0	0.00198
GO:0036402	proteasome-activating ATPase activity	MF	3	1	2	0.00198
GO:0072507	divalent inorganic cation homeostasis	BP	37	22	15	0.00199
GO:1903201	regulation of oxidative stress-induced cell death	BP	10	7	3	0.002
GO:0002821	positive regulation of adaptive immune response	BP	13	12	1	0.00201
GO:2000106	regulation of leukocyte apoptotic process	BP	13	10	3	0.00201
GO:0099504	synaptic vesicle cycle	BP	14	5	9	0.00201
GO:0031324	negative regulation of cellular metabolic process	BP	147	93	54	0.00202
GO:0046649	lymphocyte activation	BP	57	47	10	0.00202
GO:0051094	positive regulation of developmental process	BP	90	48	42	0.00204
GO:0032944	regulation of mononuclear cell proliferation	BP	21	16	5	0.00207
GO:0031669	cellular response to nutrient levels	BP	18	13	5	0.00207
GO:0035637	multicellular organismal signaling	BP	15	6	9	0.00212
GO:0002456	T cell mediated immunity	BP	12	11	1	0.00213
GO:0046131	pyrimidine ribonucleoside metabolic process	BP	5	1	4	0.00214
GO:0006811	ion transport	BP	94	46	48	0.00216
GO:0001776	leukocyte homeostasis	BP	13	10	3	0.00218
GO:0002706	regulation of lymphocyte mediated immunity	BP	16	16	0	0.00218
GO:1901575	organic substance catabolic process	BP	105	67	38	0.00218
GO:0006220	pyrimidine nucleotide metabolic process	BP	6	1	5	0.00221
GO:0050688	regulation of defense response to virus	BP	10	8	2	0.00223
GO:0050714	positive regulation of protein secretion	BP	24	20	4	0.00223
GO:0030030	cell projection organization	BP	93	34	59	0.00225
GO:0005740	mitochondrial envelope	CC	46	25	21	0.00225
GO:0055086	nucleobase-containing small molecule metabolic process	BP	48	24	24	0.00228
GO:0046456	icosanoid biosynthetic process	BP	7	5	2	0.0023
GO:1990379	lipid transport across blood brain barrier	BP	2	2	0	0.0023
GO:0097021	lymphocyte migration into lymphoid organs	BP	2	1	1	0.0023
GO:2000522	positive regulation of immunological synapse formation	BP	2	2	0	0.0023
GO:0015688	iron chelate transport	BP	2	2	0	0.0023
GO:0015891	siderophore transport	BP	2	2	0	0.0023
GO:0097117	guanylate kinase-associated protein clustering	BP	2	0	2	0.0023
GO:0006447	regulation of translational initiation by iron	BP	2	2	0	0.0023
GO:0045994	positive regulation of translational initiation by iron	BP	2	2	0	0.0023
GO:0043376	regulation of CD8-positive, alpha-beta T cell differentiation	BP	2	2	0	0.0023
GO:0010705	meiotic DNA double-strand break processing involved in reciprocal meiotic recombination	BP	2	1	1	0.0023
GO:0034687	integrin alphaL-beta2 complex	CC	2	2	0	0.0023
GO:0004051	arachidonate 5-lipoxygenase activity	MF	2	2	0	0.0023
GO:0004421	hydroxymethylglutaryl-CoA synthase activity	MF	2	1	1	0.0023
GO:0030369	ICAM-3 receptor activity	MF	2	2	0	0.0023
GO:0008481	sphinganine kinase activity	MF	2	1	1	0.0023
GO:0017050	D-erythro-sphingosine kinase activity	MF	2	1	1	0.0023
GO:0050707	regulation of cytokine secretion	BP	18	16	2	0.00234
GO:0001650	fibrillar center	CC	14	12	2	0.00234
GO:0022607	cellular component assembly	BP	153	84	69	0.00235
GO:0009058	biosynthetic process	BP	300	171	129	0.00239
GO:0009611	response to wounding	BP	36	18	18	0.0024
GO:0032613	interleukin-10 production	BP	8	7	1	0.00245
GO:0001540	amyloid-beta binding	MF	8	7	1	0.00245
GO:0044425	membrane part	CC	383	197	186	0.00246
GO:0019229	regulation of vasoconstriction	BP	10	7	3	0.00247
GO:0006637	acyl-CoA metabolic process	BP	10	8	2	0.00247
GO:0035383	thioester metabolic process	BP	10	8	2	0.00247
GO:0080135	regulation of cellular response to stress	BP	43	29	14	0.00248
GO:0002274	myeloid leukocyte activation	BP	18	16	2	0.00249
GO:0043280	positive regulation of cysteine-type endopeptidase activity involved in apoptotic process	BP	13	8	5	0.00256
GO:0090066	regulation of anatomical structure size	BP	39	23	16	0.00258
GO:0048562	embryonic organ morphogenesis	BP	27	11	16	0.00259
GO:0032846	positive regulation of homeostatic process	BP	22	15	7	0.00259
GO:0006084	acetyl-CoA metabolic process	BP	6	4	2	0.00265
GO:0002885	positive regulation of hypersensitivity	BP	4	4	0	0.00266
GO:0043491	protein kinase B signaling	BP	17	13	4	0.00268
GO:0042278	purine nucleoside metabolic process	BP	9	4	5	0.00268
GO:0006873	cellular ion homeostasis	BP	45	30	15	0.00269
GO:0046688	response to copper ion	BP	5	5	0	0.0027
GO:0042451	purine nucleoside biosynthetic process	BP	5	1	4	0.0027
GO:0046129	purine ribonucleoside biosynthetic process	BP	5	1	4	0.0027
GO:0002864	regulation of acute inflammatory response to antigenic stimulus	BP	5	5	0	0.0027
GO:0007625	grooming behavior	BP	5	1	4	0.0027
GO:0002683	negative regulation of immune system process	BP	34	25	9	0.00272
GO:0002705	positive regulation of leukocyte mediated immunity	BP	14	14	0	0.00272
GO:1903706	regulation of hemopoiesis	BP	31	23	8	0.00272
GO:0045088	regulation of innate immune response	BP	22	21	1	0.00273
GO:0031589	cell-substrate adhesion	BP	26	16	10	0.00277
GO:1901657	glycosyl compound metabolic process	BP	13	6	7	0.00278
GO:2000514	regulation of CD4-positive, alpha-beta T cell activation	BP	8	8	0	0.00278
GO:0010605	negative regulation of macromolecule metabolic process	BP	147	93	54	0.00279
GO:0007015	actin filament organization	BP	29	17	12	0.0028
GO:0002831	regulation of response to biotic stimulus	BP	15	11	4	0.00281
GO:0019932	second-messenger-mediated signaling	BP	24	10	14	0.00285
GO:0002250	adaptive immune response	BP	39	37	2	0.00286
GO:1903037	regulation of leukocyte cell-cell adhesion	BP	26	22	4	0.00289
GO:0090407	organophosphate biosynthetic process	BP	37	17	20	0.00295
GO:0002292	T cell differentiation involved in immune response	BP	9	9	0	0.003
GO:0048002	antigen processing and presentation of peptide antigen	BP	9	8	1	0.003
GO:1901576	organic substance biosynthetic process	BP	295	167	128	0.00301
GO:0050886	endocrine process	BP	12	4	8	0.00301
GO:0034612	response to tumor necrosis factor	BP	17	15	2	0.00303
GO:2000147	positive regulation of cell motility	BP	37	26	11	0.00305
GO:0071363	cellular response to growth factor stimulus	BP	42	22	20	0.00307
GO:0007431	salivary gland development	BP	7	4	3	0.00309
GO:0004601	peroxidase activity	MF	7	6	1	0.00309
GO:0050715	positive regulation of cytokine secretion	BP	14	13	1	0.00315
GO:0045123	cellular extravasation	BP	8	6	2	0.00315
GO:0046906	tetrapyrrole binding	MF	14	9	5	0.00315
GO:0006692	prostanoid metabolic process	BP	6	4	2	0.00316
GO:0006693	prostaglandin metabolic process	BP	6	4	2	0.00316
GO:1901021	positive regulation of calcium ion transmembrane transporter activity	BP	6	3	3	0.00316
GO:0048469	cell maturation	BP	18	9	9	0.00317
GO:1901605	alpha-amino acid metabolic process	BP	18	10	8	0.00317
GO:0021761	limbic system development	BP	11	2	9	0.00321
GO:0043068	positive regulation of programmed cell death	BP	44	32	12	0.00322
GO:0097193	intrinsic apoptotic signaling pathway	BP	25	19	6	0.00323
GO:0006508	proteolysis	BP	99	64	35	0.00323
GO:0043195	terminal bouton	CC	13	5	8	0.00324
GO:0019221	cytokine-mediated signaling pathway	BP	28	20	8	0.00327
GO:0002708	positive regulation of lymphocyte mediated immunity	BP	12	12	0	0.00327
GO:0044429	mitochondrial part	CC	56	30	26	0.0033
GO:0031224	intrinsic component of membrane	CC	323	163	160	0.00332
GO:0072674	multinuclear osteoclast differentiation	BP	3	3	0	0.00333
GO:1900019	regulation of protein kinase C activity	BP	3	2	1	0.00333
GO:1900020	positive regulation of protein kinase C activity	BP	3	2	1	0.00333
GO:0086028	bundle of His cell to Purkinje myocyte signaling	BP	3	1	2	0.00333
GO:0086043	bundle of His cell action potential	BP	3	1	2	0.00333
GO:0038094	Fc-gamma receptor signaling pathway	BP	3	2	1	0.00333
GO:0051388	positive regulation of neurotrophin TRK receptor signaling pathway	BP	3	2	1	0.00333
GO:0060113	inner ear receptor cell differentiation	BP	10	3	7	0.00334
GO:0031649	heat generation	BP	5	3	2	0.00335
GO:1902884	positive regulation of response to oxidative stress	BP	5	5	0	0.00335
GO:0034706	sodium channel complex	CC	5	2	3	0.00335
GO:0008483	transaminase activity	MF	5	5	0	0.00335
GO:0009897	external side of plasma membrane	CC	35	28	7	0.00336
GO:0008015	blood circulation	BP	35	14	21	0.00348
GO:0019318	hexose metabolic process	BP	20	15	5	0.0035
GO:0070161	anchoring junction	CC	37	26	11	0.0035
GO:0001676	long-chain fatty acid metabolic process	BP	11	9	2	0.00351
GO:0015980	energy derivation by oxidation of organic compounds	BP	22	7	15	0.00351
GO:0009306	protein secretion	BP	40	30	10	0.00353
GO:0044248	cellular catabolic process	BP	106	63	43	0.00355
GO:0046632	alpha-beta T cell differentiation	BP	12	12	0	0.00355
GO:0006690	icosanoid metabolic process	BP	12	10	2	0.00355
GO:0002824	positive regulation of adaptive immune response based on somatic recombination of immune receptors built from immunoglobulin superfamily domains	BP	12	12	0	0.00355
GO:0005912	adherens junction	CC	36	25	11	0.00355
GO:0006006	glucose metabolic process	BP	18	13	5	0.00356
GO:0031650	regulation of heat generation	BP	4	3	1	0.00359
GO:0009148	pyrimidine nucleoside triphosphate biosynthetic process	BP	4	0	4	0.00359
GO:0001846	opsonin binding	MF	4	3	1	0.00359
GO:0016500	protein-hormone receptor activity	MF	4	1	3	0.00359
GO:0032989	cellular component morphogenesis	BP	72	30	42	0.00365
GO:0045834	positive regulation of lipid metabolic process	BP	15	11	4	0.00369
GO:0046872	metal ion binding	MF	195	106	89	0.00369
GO:0010038	response to metal ion	BP	21	15	6	0.0037
GO:0007193	adenylate cyclase-inhibiting G-protein coupled receptor signaling pathway	BP	9	1	8	0.00372
GO:1903205	regulation of hydrogen peroxide-induced cell death	BP	6	4	2	0.00373
GO:1901567	fatty acid derivative binding	MF	6	6	0	0.00373
GO:0099512	supramolecular fiber	CC	58	33	25	0.00377
GO:0005783	endoplasmic reticulum	CC	98	59	39	0.00391
GO:0040007	growth	BP	70	39	31	0.00396
GO:0044703	multi-organism reproductive process	BP	61	32	29	0.004
GO:0003013	circulatory system process	BP	35	14	21	0.004
GO:0002699	positive regulation of immune effector process	BP	19	16	3	0.00406
GO:1902622	regulation of neutrophil migration	BP	7	6	1	0.00408
GO:1901699	cellular response to nitrogen compound	BP	44	28	16	0.0041
GO:0004181	metallocarboxypeptidase activity	MF	5	2	3	0.00412
GO:0007169	transmembrane receptor protein tyrosine kinase signaling pathway	BP	40	25	15	0.00414
GO:0035051	cardiocyte differentiation	BP	16	6	10	0.00418
GO:0044085	cellular component biogenesis	BP	162	88	74	0.0043
GO:0000902	cell morphogenesis	BP	66	28	38	0.00435
GO:0042455	ribonucleoside biosynthetic process	BP	6	1	5	0.00438
GO:0034105	positive regulation of tissue remodeling	BP	6	6	0	0.00438
GO:0010543	regulation of platelet activation	BP	6	5	1	0.00438
GO:0001773	myeloid dendritic cell activation	BP	6	6	0	0.00438
GO:0060284	regulation of cell development	BP	65	24	41	0.00443
GO:0033674	positive regulation of kinase activity	BP	35	20	15	0.00443
GO:0003208	cardiac ventricle morphogenesis	BP	10	2	8	0.00443
GO:0090263	positive regulation of canonical Wnt signaling pathway	BP	10	5	5	0.00443
GO:0032760	positive regulation of tumor necrosis factor production	BP	10	9	1	0.00443
GO:0070848	response to growth factor	BP	42	22	20	0.00446
GO:0046390	ribose phosphate biosynthetic process	BP	22	10	12	0.00447
GO:0035272	exocrine system development	BP	8	4	4	0.0045
GO:0016903	oxidoreductase activity, acting on the aldehyde or oxo group of donors	MF	8	5	3	0.0045
GO:0019955	cytokine binding	MF	12	8	4	0.0045
GO:0042060	wound healing	BP	29	17	12	0.00453
GO:0031328	positive regulation of cellular biosynthetic process	BP	111	64	47	0.00453
GO:0046849	bone remodeling	BP	11	9	2	0.00454
GO:0009116	nucleoside metabolic process	BP	11	4	7	0.00454
GO:0048146	positive regulation of fibroblast proliferation	BP	9	6	3	0.00457
GO:0050890	cognition	BP	25	6	19	0.0046
GO:0007611	learning or memory	BP	23	6	17	0.00461
GO:0048662	negative regulation of smooth muscle cell proliferation	BP	7	5	2	0.00465
GO:0045907	positive regulation of vasoconstriction	BP	7	6	1	0.00465
GO:0045664	regulation of neuron differentiation	BP	49	15	34	0.00466
GO:0044249	cellular biosynthetic process	BP	288	164	124	0.00469
GO:0002761	regulation of myeloid leukocyte differentiation	BP	13	10	3	0.0047
GO:0035588	G-protein coupled purinergic receptor signaling pathway	BP	4	2	2	0.00471
GO:0051386	regulation of neurotrophin TRK receptor signaling pathway	BP	4	3	1	0.00471
GO:1904262	negative regulation of TORC1 signaling	BP	4	3	1	0.00471
GO:0002866	positive regulation of acute inflammatory response to antigenic stimulus	BP	4	4	0	0.00471
GO:0090083	regulation of inclusion body assembly	BP	4	2	2	0.00471
GO:0061000	negative regulation of dendritic spine development	BP	4	1	3	0.00471
GO:0009220	pyrimidine ribonucleotide biosynthetic process	BP	4	0	4	0.00471
GO:0046132	pyrimidine ribonucleoside biosynthetic process	BP	4	0	4	0.00471
GO:0120036	plasma membrane bounded cell projection organization	BP	89	33	56	0.00471
GO:0030003	cellular cation homeostasis	BP	43	29	14	0.00474
GO:0033267	axon part	CC	21	8	13	0.00474
GO:0051017	actin filament bundle assembly	BP	15	7	8	0.00478
GO:0032504	multicellular organism reproduction	BP	54	29	25	0.00482
GO:1903557	positive regulation of tumor necrosis factor superfamily cytokine production	BP	10	9	1	0.00485
GO:0003705	transcription factor activity, RNA polymerase II distal enhancer sequence-specific binding	MF	12	3	9	0.00486
GO:0050679	positive regulation of epithelial cell proliferation	BP	17	8	9	0.00487
GO:0035249	synaptic transmission, glutamatergic	BP	11	5	6	0.00493
GO:0030258	lipid modification	BP	18	15	3	0.00497
GO:0050996	positive regulation of lipid catabolic process	BP	5	3	2	0.005
GO:0001516	prostaglandin biosynthetic process	BP	5	3	2	0.005
GO:0046457	prostanoid biosynthetic process	BP	5	3	2	0.005
GO:1901032	negative regulation of response to reactive oxygen species	BP	5	3	2	0.005
GO:1903206	negative regulation of hydrogen peroxide-induced cell death	BP	5	3	2	0.005
GO:0016769	transferase activity, transferring nitrogenous groups	MF	5	5	0	0.005
GO:0045637	regulation of myeloid cell differentiation	BP	19	13	6	0.00501
GO:0000060	protein import into nucleus, translocation	BP	8	5	3	0.00503
GO:0042093	T-helper cell differentiation	BP	8	8	0	0.00503
GO:0097159	organic cyclic compound binding	MF	293	161	132	0.00503
GO:0002861	regulation of inflammatory response to antigenic stimulus	BP	6	6	0	0.00511
GO:0098754	detoxification	BP	6	6	0	0.00511
GO:0036474	cell death in response to hydrogen peroxide	BP	6	4	2	0.00511
GO:0050680	negative regulation of epithelial cell proliferation	BP	14	9	5	0.00511
GO:0010950	positive regulation of endopeptidase activity	BP	14	9	5	0.00511
GO:0016810	hydrolase activity, acting on carbon-nitrogen (but not peptide) bonds	MF	14	8	6	0.00511
GO:0002035	brain renin-angiotensin system	BP	3	1	2	0.00515
GO:0001794	type IIa hypersensitivity	BP	3	3	0	0.00515
GO:0001796	regulation of type IIa hypersensitivity	BP	3	3	0	0.00515
GO:0001798	positive regulation of type IIa hypersensitivity	BP	3	3	0	0.00515
GO:0002445	type II hypersensitivity	BP	3	3	0	0.00515
GO:0002892	regulation of type II hypersensitivity	BP	3	3	0	0.00515
GO:0002894	positive regulation of type II hypersensitivity	BP	3	3	0	0.00515
GO:0090269	fibroblast growth factor production	BP	3	2	1	0.00515
GO:0090270	regulation of fibroblast growth factor production	BP	3	2	1	0.00515
GO:0071420	cellular response to histamine	BP	3	1	2	0.00515
GO:0061002	negative regulation of dendritic spine morphogenesis	BP	3	1	2	0.00515
GO:0046512	sphingosine biosynthetic process	BP	3	2	1	0.00515
GO:0043588	skin development	BP	24	13	11	0.00515
GO:0019773	proteasome core complex, alpha-subunit complex	CC	3	0	3	0.00515
GO:0031595	nuclear proteasome complex	CC	3	1	2	0.00515
GO:0001849	complement component C1q binding	MF	3	2	1	0.00515
GO:0038036	sphingosine-1-phosphate receptor activity	MF	3	2	1	0.00515
GO:0003810	protein-glutamine gamma-glutamyltransferase activity	MF	3	2	1	0.00515
GO:0030492	hemoglobin binding	MF	3	2	1	0.00515
GO:0031957	very long-chain fatty acid-CoA ligase activity	MF	3	2	1	0.00515
GO:0000003	reproduction	BP	89	49	40	0.00518
GO:0022414	reproductive process	BP	89	49	40	0.00518
GO:0009636	response to toxic substance	BP	12	10	2	0.00524
GO:0071417	cellular response to organonitrogen compound	BP	38	25	13	0.00525
GO:0005975	carbohydrate metabolic process	BP	38	25	13	0.00525
GO:0030001	metal ion transport	BP	55	26	29	0.00527
GO:0050798	activated T cell proliferation	BP	7	5	2	0.00529
GO:0071242	cellular response to ammonium ion	BP	7	2	5	0.00529
GO:0030890	positive regulation of B cell proliferation	BP	7	6	1	0.00529
GO:0070265	necrotic cell death	BP	7	5	2	0.00529
GO:0032755	positive regulation of interleukin-6 production	BP	10	10	0	0.00531
GO:0045807	positive regulation of endocytosis	BP	15	13	2	0.00542
GO:0048771	tissue remodeling	BP	17	12	5	0.00546
GO:0070206	protein trimerization	BP	8	4	4	0.00561
GO:0070527	platelet aggregation	BP	8	5	3	0.00561
GO:0010463	mesenchymal cell proliferation	BP	8	3	5	0.00561
GO:0002294	CD4-positive, alpha-beta T cell differentiation involved in immune response	BP	8	8	0	0.00561
GO:0010975	regulation of neuron projection development	BP	39	13	26	0.00562
GO:0045666	positive regulation of neuron differentiation	BP	32	9	23	0.00571
GO:0031331	positive regulation of cellular catabolic process	BP	26	15	11	0.00571
GO:0061572	actin filament bundle organization	BP	15	7	8	0.00576
GO:0042490	mechanoreceptor differentiation	BP	10	3	7	0.00579
GO:2001056	positive regulation of cysteine-type endopeptidase activity	BP	13	8	5	0.0058
GO:0009117	nucleotide metabolic process	BP	43	20	23	0.00581
GO:1903522	regulation of blood circulation	BP	20	9	11	0.00581
GO:0048609	multicellular organismal reproductive process	BP	53	28	25	0.00582
GO:0001508	action potential	BP	14	4	10	0.00582
GO:0030198	extracellular matrix organization	BP	19	10	9	0.00585
GO:0006898	receptor-mediated endocytosis	BP	19	11	8	0.00585
GO:0009163	nucleoside biosynthetic process	BP	6	1	5	0.00592
GO:0090022	regulation of neutrophil chemotaxis	BP	6	5	1	0.00592
GO:0070661	leukocyte proliferation	BP	26	18	8	0.00594
GO:0006805	xenobiotic metabolic process	BP	7	7	0	0.00598
GO:0090102	cochlea development	BP	7	1	6	0.00598
GO:0042119	neutrophil activation	BP	5	4	1	0.00601
GO:0010894	negative regulation of steroid biosynthetic process	BP	5	2	3	0.00601
GO:0045939	negative regulation of steroid metabolic process	BP	5	2	3	0.00601
GO:0086019	cell-cell signaling involved in cardiac conduction	BP	5	1	4	0.00601
GO:0043372	positive regulation of CD4-positive, alpha-beta T cell differentiation	BP	5	5	0	0.00601
GO:0009891	positive regulation of biosynthetic process	BP	112	64	48	0.00602
GO:0060081	membrane hyperpolarization	BP	4	2	2	0.00604
GO:0055003	cardiac myofibril assembly	BP	4	1	3	0.00604
GO:0040015	negative regulation of multicellular organism growth	BP	4	1	3	0.00604
GO:0042756	drinking behavior	BP	4	1	3	0.00604
GO:0071625	vocalization behavior	BP	4	0	4	0.00604
GO:0042288	MHC class I protein binding	MF	4	3	1	0.00604
GO:0002685	regulation of leukocyte migration	BP	17	13	4	0.00609
GO:0006732	coenzyme metabolic process	BP	24	15	9	0.00611
GO:0030900	forebrain development	BP	29	10	19	0.00612
GO:0048306	calcium-dependent protein binding	MF	9	4	5	0.00612
GO:0043062	extracellular structure organization	BP	19	10	9	0.00615
GO:0046651	lymphocyte proliferation	BP	25	17	8	0.00616
GO:0051093	negative regulation of developmental process	BP	64	37	27	0.00617
GO:0030856	regulation of epithelial cell differentiation	BP	14	9	5	0.00621
GO:0010951	negative regulation of endopeptidase activity	BP	14	12	2	0.00621
GO:0045776	negative regulation of blood pressure	BP	8	3	5	0.00624
GO:0046128	purine ribonucleoside metabolic process	BP	8	3	5	0.00624
GO:0046637	regulation of alpha-beta T cell differentiation	BP	8	8	0	0.00624
GO:0002293	alpha-beta T cell differentiation involved in immune response	BP	8	8	0	0.00624
GO:0032231	regulation of actin filament bundle assembly	BP	11	5	6	0.00627
GO:0051289	protein homotetramerization	BP	10	8	2	0.00631
GO:0050805	negative regulation of synaptic transmission	BP	10	3	7	0.00631
GO:0055006	cardiac cell development	BP	10	3	7	0.00631
GO:0055074	calcium ion homeostasis	BP	33	19	14	0.00643
GO:0071356	cellular response to tumor necrosis factor	BP	15	13	2	0.0065
GO:0002286	T cell activation involved in immune response	BP	12	12	0	0.00653
GO:0032943	mononuclear cell proliferation	BP	25	17	8	0.00668
GO:0034241	positive regulation of macrophage fusion	BP	2	2	0	0.00668
GO:0003051	angiotensin-mediated drinking behavior	BP	2	1	1	0.00668
GO:1903598	positive regulation of gap junction assembly	BP	2	1	1	0.00668
GO:0002540	leukotriene production involved in inflammatory response	BP	2	2	0	0.00668
GO:0061771	response to caloric restriction	BP	2	2	0	0.00668
GO:0086048	membrane depolarization during bundle of His cell action potential	BP	2	1	1	0.00668
GO:0021965	spinal cord ventral commissure morphogenesis	BP	2	1	1	0.00668
GO:0002554	serotonin secretion by platelet	BP	2	2	0	0.00668
GO:0070488	neutrophil aggregation	BP	2	2	0	0.00668
GO:0001828	inner cell mass cellular morphogenesis	BP	2	1	1	0.00668
GO:0019371	cyclooxygenase pathway	BP	2	1	1	0.00668
GO:0090271	positive regulation of fibroblast growth factor production	BP	2	1	1	0.00668
GO:0090360	platelet-derived growth factor production	BP	2	2	0	0.00668
GO:0090361	regulation of platelet-derived growth factor production	BP	2	2	0	0.00668
GO:0060168	positive regulation of adenosine receptor signaling pathway	BP	2	1	1	0.00668
GO:1904020	regulation of G-protein coupled receptor internalization	BP	2	1	1	0.00668
GO:0031092	platelet alpha granule membrane	CC	2	2	0	0.00668
GO:0018479	benzaldehyde dehydrogenase (NAD+) activity	MF	2	1	1	0.00668
GO:0048408	epidermal growth factor binding	MF	2	1	1	0.00668
GO:0030519	snoRNP binding	MF	2	1	1	0.00668
GO:0030060	L-malate dehydrogenase activity	MF	2	0	2	0.00668
GO:0016647	oxidoreductase activity, acting on the CH-NH group of donors, oxygen as acceptor	MF	2	1	1	0.00668
GO:0010976	positive regulation of neuron projection development	BP	26	8	18	0.00669
GO:0031225	anchored component of membrane	CC	16	10	6	0.00669
GO:0045646	regulation of erythrocyte differentiation	BP	7	5	2	0.00674
GO:0032653	regulation of interleukin-10 production	BP	7	6	1	0.00674
GO:0031967	organelle envelope	CC	65	40	25	0.00675
GO:0038179	neurotrophin signaling pathway	BP	6	3	3	0.00682
GO:1901068	guanosine-containing compound metabolic process	BP	6	2	4	0.00682
GO:0006739	NADP metabolic process	BP	6	5	1	0.00682
GO:0045833	negative regulation of lipid metabolic process	BP	10	7	3	0.00686
GO:0002367	cytokine production involved in immune response	BP	10	9	1	0.00686
GO:0031975	envelope	CC	65	40	25	0.0069
GO:0060986	endocrine hormone secretion	BP	8	3	5	0.00692
GO:0002287	alpha-beta T cell activation involved in immune response	BP	8	8	0	0.00692
GO:0031667	response to nutrient levels	BP	24	16	8	0.00692
GO:0042472	inner ear morphogenesis	BP	12	4	8	0.00701
GO:0046631	alpha-beta T cell activation	BP	14	13	1	0.00704
GO:0007613	memory	BP	13	4	9	0.00709
GO:0061756	leukocyte adhesion to vascular endothelial cell	BP	5	4	1	0.00715
GO:0065003	macromolecular complex assembly	BP	98	59	39	0.00723
GO:0043065	positive regulation of apoptotic process	BP	42	30	12	0.0073
GO:0030316	osteoclast differentiation	BP	11	10	1	0.00731
GO:0051960	regulation of nervous system development	BP	62	22	40	0.00732
GO:0045602	negative regulation of endothelial cell differentiation	BP	3	2	1	0.00745
GO:1900451	positive regulation of glutamate receptor signaling pathway	BP	3	1	2	0.00745
GO:0032000	positive regulation of fatty acid beta-oxidation	BP	3	2	1	0.00745
GO:0042159	lipoprotein catabolic process	BP	3	3	0	0.00745
GO:0001810	regulation of type I hypersensitivity	BP	3	3	0	0.00745
GO:0016068	type I hypersensitivity	BP	3	3	0	0.00745
GO:0086015	SA node cell action potential	BP	3	0	3	0.00745
GO:0086018	SA node cell to atrial cardiac muscle cell signaling	BP	3	0	3	0.00745
GO:0086070	SA node cell to atrial cardiac muscle cell communication	BP	3	0	3	0.00745
GO:0042368	vitamin D biosynthetic process	BP	3	2	1	0.00745
GO:0060556	regulation of vitamin D biosynthetic process	BP	3	2	1	0.00745
GO:0046520	sphingoid biosynthetic process	BP	3	2	1	0.00745
GO:2001185	regulation of CD8-positive, alpha-beta T cell activation	BP	3	3	0	0.00745
GO:2000343	positive regulation of chemokine (C-X-C motif) ligand 2 production	BP	3	2	1	0.00745
GO:0006228	UTP biosynthetic process	BP	3	0	3	0.00745
GO:0097105	presynaptic membrane assembly	BP	3	0	3	0.00745
GO:0000183	chromatin silencing at rDNA	BP	3	2	1	0.00745
GO:0052696	flavonoid glucuronidation	BP	3	3	0	0.00745
GO:0052697	xenobiotic glucuronidation	BP	3	3	0	0.00745
GO:0050544	arachidonic acid binding	MF	3	3	0	0.00745
GO:0008430	selenium binding	MF	3	3	0	0.00745
GO:0035251	UDP-glucosyltransferase activity	MF	3	0	3	0.00745
GO:0006753	nucleoside phosphate metabolic process	BP	43	20	23	0.00747
GO:0002218	activation of innate immune response	BP	14	13	1	0.00749
GO:0009165	nucleotide biosynthetic process	BP	24	12	12	0.00751
GO:0006091	generation of precursor metabolites and energy	BP	26	10	16	0.00752
GO:0044260	cellular macromolecule metabolic process	BP	401	229	172	0.00754
GO:0072527	pyrimidine-containing compound metabolic process	BP	7	2	5	0.00758
GO:0032481	positive regulation of type I interferon production	BP	7	7	0	0.00758
GO:0002523	leukocyte migration involved in inflammatory response	BP	4	4	0	0.0076
GO:0086012	membrane depolarization during cardiac muscle cell action potential	BP	4	1	3	0.0076
GO:0009084	glutamine family amino acid biosynthetic process	BP	4	2	2	0.0076
GO:0008210	estrogen metabolic process	BP	4	3	1	0.0076
GO:0001820	serotonin secretion	BP	4	3	1	0.0076
GO:1903209	positive regulation of oxidative stress-induced cell death	BP	4	4	0	0.0076
GO:0046134	pyrimidine nucleoside biosynthetic process	BP	4	0	4	0.0076
GO:0019953	sexual reproduction	BP	53	28	25	0.00762
GO:0043549	regulation of kinase activity	BP	49	31	18	0.00765
GO:0044092	negative regulation of molecular function	BP	63	41	22	0.00766
GO:0008104	protein localization	BP	144	89	55	0.00776
GO:1901659	glycosyl compound biosynthetic process	BP	6	1	5	0.00782
GO:0002053	positive regulation of mesenchymal cell proliferation	BP	6	2	4	0.00782
GO:0007435	salivary gland morphogenesis	BP	6	3	3	0.00782
GO:0022603	regulation of anatomical structure morphogenesis	BP	63	35	28	0.00783
GO:1901363	heterocyclic compound binding	MF	286	157	129	0.00783
GO:0006885	regulation of pH	BP	11	7	4	0.00787
GO:0051704	multi-organism process	BP	123	83	40	0.00793
GO:0010952	positive regulation of peptidase activity	BP	14	9	5	0.00796
GO:0051248	negative regulation of protein metabolic process	BP	70	52	18	0.00796
GO:0016234	inclusion body	CC	9	4	5	0.00805
GO:0045981	positive regulation of nucleotide metabolic process	BP	13	6	7	0.00807
GO:1900544	positive regulation of purine nucleotide metabolic process	BP	13	6	7	0.00807
GO:0032675	regulation of interleukin-6 production	BP	13	13	0	0.00807
GO:0035239	tube morphogenesis	BP	31	17	14	0.00817
GO:0019904	protein domain specific binding	MF	53	28	25	0.00818
GO:0001568	blood vessel development	BP	45	21	24	0.00819
GO:0031966	mitochondrial membrane	CC	41	22	19	0.0082
GO:0071496	cellular response to external stimulus	BP	22	15	7	0.00838
GO:0060143	positive regulation of syncytium formation by plasma membrane fusion	BP	5	4	1	0.00843
GO:0051354	negative regulation of oxidoreductase activity	BP	5	4	1	0.00843
GO:0001893	maternal placenta development	BP	5	2	3	0.00843
GO:0070266	necroptotic process	BP	5	4	1	0.00843
GO:0003231	cardiac ventricle development	BP	14	4	10	0.00845
GO:0043254	regulation of protein complex assembly	BP	29	22	7	0.00845
GO:0072577	endothelial cell apoptotic process	BP	7	5	2	0.00848
GO:0007269	neurotransmitter secretion	BP	13	4	9	0.0086
GO:0099643	signal release from synapse	BP	13	4	9	0.0086
GO:0019842	vitamin binding	MF	13	6	7	0.0086
GO:0030817	regulation of cAMP biosynthetic process	BP	12	6	6	0.00863
GO:0022404	molting cycle process	BP	12	6	6	0.00863
GO:0022405	hair cycle process	BP	12	6	6	0.00863
GO:0097164	ammonium ion metabolic process	BP	15	9	6	0.00868
GO:0014066	regulation of phosphatidylinositol 3-kinase signaling	BP	10	7	3	0.00874
GO:0031668	cellular response to extracellular stimulus	BP	18	13	5	0.00875
GO:0099503	secretory vesicle	CC	38	18	20	0.00876
GO:0051172	negative regulation of nitrogen compound metabolic process	BP	133	86	47	0.00877
GO:0009119	ribonucleoside metabolic process	BP	9	3	6	0.00878
GO:0097755	positive regulation of blood vessel diameter	BP	9	5	4	0.00878
GO:0016829	lyase activity	MF	16	13	3	0.00879
GO:0003674	molecular_function	MF	1118	619	499	0.00881
GO:1901681	sulfur compound binding	MF	20	13	7	0.00885
GO:0009409	response to cold	BP	6	5	1	0.00892
GO:0006464	cellular protein modification process	BP	188	116	72	0.00906
GO:0036211	protein modification process	BP	188	116	72	0.00906
GO:0045859	regulation of protein kinase activity	BP	45	28	17	0.00909
GO:0042307	positive regulation of protein import into nucleus	BP	11	9	2	0.00911
GO:0050767	regulation of neurogenesis	BP	56	19	37	0.00915
GO:0043270	positive regulation of ion transport	BP	23	11	12	0.00916
GO:0044420	extracellular matrix component	CC	13	8	5	0.00916
GO:0045862	positive regulation of proteolysis	BP	24	16	8	0.00917
GO:0002443	leukocyte mediated immunity	BP	33	30	3	0.00919
GO:0000166	nucleotide binding	MF	117	67	50	0.00925
GO:1901265	nucleoside phosphate binding	MF	117	67	50	0.00925
GO:0005518	collagen binding	MF	8	3	5	0.00931
GO:0043523	regulation of neuron apoptotic process	BP	21	11	10	0.00941
GO:0035587	purinergic receptor signaling pathway	BP	4	2	2	0.00941
GO:0010544	negative regulation of platelet activation	BP	4	3	1	0.00941
GO:0035930	corticosteroid hormone secretion	BP	4	3	1	0.00941
GO:0031998	regulation of fatty acid beta-oxidation	BP	4	3	1	0.00941
GO:0036473	cell death in response to oxidative stress	BP	10	7	3	0.00945
GO:0004896	cytokine receptor activity	MF	10	8	2	0.00945
GO:0071466	cellular response to xenobiotic stimulus	BP	7	7	0	0.00946
GO:0008235	metalloexopeptidase activity	MF	7	4	3	0.00946
GO:0031253	cell projection membrane	CC	22	11	11	0.0095
GO:0048514	blood vessel morphogenesis	BP	39	20	19	0.00952
GO:1901293	nucleoside phosphate biosynthetic process	BP	24	12	12	0.00953
GO:0016079	synaptic vesicle exocytosis	BP	9	4	5	0.00957
GO:0007612	learning	BP	15	1	14	0.0097
GO:0030098	lymphocyte differentiation	BP	29	25	4	0.0097
GO:0030802	regulation of cyclic nucleotide biosynthetic process	BP	13	7	6	0.00974
GO:2000117	negative regulation of cysteine-type endopeptidase activity	BP	11	9	2	0.00978
GO:0090287	regulation of cellular response to growth factor stimulus	BP	21	12	9	0.00982
GO:0044057	regulation of system process	BP	36	15	21	0.00986
GO:0060445	branching involved in salivary gland morphogenesis	BP	5	2	3	0.00987
GO:0007568	aging	BP	19	16	3	0.00991
GO:0051186	cofactor metabolic process	BP	27	16	11	0.01
GO:0033036	macromolecule localization	BP	158	97	61	0.0101
GO:0072358	cardiovascular system development	BP	47	23	24	0.0101
GO:0002253	activation of immune response	BP	33	30	3	0.0101
GO:0001784	phosphotyrosine residue binding	MF	6	4	2	0.0101
GO:0050795	regulation of behavior	BP	10	3	7	0.0102
GO:0032488	Cdc42 protein signal transduction	BP	3	2	1	0.0103
GO:1901678	iron coordination entity transport	BP	3	2	1	0.0103
GO:0002756	MyD88-independent toll-like receptor signaling pathway	BP	3	3	0	0.0103
GO:0033043	regulation of organelle organization	BP	74	41	33	0.0103
GO:0031702	type 1 angiotensin receptor binding	MF	3	3	0	0.0103
GO:0050542	icosanoid binding	MF	3	3	0	0.0103
GO:0050543	icosatetraenoic acid binding	MF	3	3	0	0.0103
GO:0035304	regulation of protein dephosphorylation	BP	9	7	2	0.0104
GO:0043525	positive regulation of neuron apoptotic process	BP	9	5	4	0.0104
GO:0010817	regulation of hormone levels	BP	35	21	14	0.0105
GO:0048145	regulation of fibroblast proliferation	BP	11	8	3	0.0105
GO:0051928	positive regulation of calcium ion transport	BP	12	7	5	0.0105
GO:0008347	glial cell migration	BP	7	4	3	0.0105
GO:0022612	gland morphogenesis	BP	14	7	7	0.0107
GO:0098562	cytoplasmic side of membrane	CC	17	9	8	0.0107
GO:0002020	protease binding	MF	14	11	3	0.0107
GO:0019897	extrinsic component of plasma membrane	CC	15	8	7	0.0108
GO:0008021	synaptic vesicle	CC	16	7	9	0.0108
GO:0031214	biomineral tissue development	BP	13	9	4	0.011
GO:0046496	nicotinamide nucleotide metabolic process	BP	13	7	6	0.011
GO:0007276	gamete generation	BP	43	22	21	0.0111
GO:0090316	positive regulation of intracellular protein transport	BP	21	13	8	0.0111
GO:0050863	regulation of T cell activation	BP	23	20	3	0.0112
GO:0002532	production of molecular mediator involved in inflammatory response	BP	8	8	0	0.0112
GO:0006949	syncytium formation	BP	8	7	1	0.0112
GO:0014068	positive regulation of phosphatidylinositol 3-kinase signaling	BP	8	5	3	0.0112
GO:0002718	regulation of cytokine production involved in immune response	BP	8	7	1	0.0112
GO:0021766	hippocampus development	BP	8	2	6	0.0112
GO:0051668	localization within membrane	BP	12	7	5	0.0112
GO:1904591	positive regulation of protein import	BP	11	9	2	0.0112
GO:0001909	leukocyte mediated cytotoxicity	BP	11	10	1	0.0112
GO:0001944	vasculature development	BP	46	22	24	0.0113
GO:0007411	axon guidance	BP	17	4	13	0.0113
GO:0070301	cellular response to hydrogen peroxide	BP	9	6	3	0.0113
GO:0055013	cardiac muscle cell development	BP	9	3	6	0.0113
GO:0016614	oxidoreductase activity, acting on CH-OH group of donors	MF	14	9	5	0.0113
GO:0045923	positive regulation of fatty acid metabolic process	BP	6	5	1	0.0114
GO:0010955	negative regulation of protein processing	BP	6	4	2	0.0114
GO:1903318	negative regulation of protein maturation	BP	6	4	2	0.0114
GO:0016787	hydrolase activity	MF	143	78	65	0.0114
GO:0070528	protein kinase C signaling	BP	5	5	0	0.0115
GO:0014002	astrocyte development	BP	5	5	0	0.0115
GO:0046039	GTP metabolic process	BP	5	2	3	0.0115
GO:0008299	isoprenoid biosynthetic process	BP	5	2	3	0.0115
GO:0002717	positive regulation of natural killer cell mediated immunity	BP	5	5	0	0.0115
GO:2000516	positive regulation of CD4-positive, alpha-beta T cell activation	BP	5	5	0	0.0115
GO:0031645	negative regulation of neurological system process	BP	4	2	2	0.0115
GO:0060788	ectodermal placode formation	BP	4	0	4	0.0115
GO:0071697	ectodermal placode morphogenesis	BP	4	0	4	0.0115
GO:0043218	compact myelin	CC	4	3	1	0.0115
GO:0032845	negative regulation of homeostatic process	BP	18	11	7	0.0116
GO:0035315	hair cell differentiation	BP	7	2	5	0.0117
GO:0042471	ear morphogenesis	BP	13	4	9	0.0117
GO:0006875	cellular metal ion homeostasis	BP	37	25	12	0.0117
GO:0021782	glial cell development	BP	10	8	2	0.0118
GO:0019866	organelle inner membrane	CC	33	19	14	0.0118
GO:1905368	peptidase complex	CC	10	2	8	0.0118
GO:0009267	cellular response to starvation	BP	14	10	4	0.0119
GO:0046824	positive regulation of nucleocytoplasmic transport	BP	12	10	2	0.0119
GO:0008092	cytoskeletal protein binding	MF	57	30	27	0.0119
GO:0020037	heme binding	MF	12	8	4	0.0119
GO:0048144	fibroblast proliferation	BP	11	8	3	0.012
GO:0045860	positive regulation of protein kinase activity	BP	31	18	13	0.012
GO:0006520	cellular amino acid metabolic process	BP	21	11	10	0.0121
GO:0045596	negative regulation of cell differentiation	BP	49	29	20	0.0121
GO:0032880	regulation of protein localization	BP	66	42	24	0.0122
GO:0060688	regulation of morphogenesis of a branching structure	BP	8	6	2	0.0123
GO:0032635	interleukin-6 production	BP	13	13	0	0.0124
GO:0050804	modulation of chemical synaptic transmission	BP	36	14	22	0.0124
GO:0097485	neuron projection guidance	BP	17	4	13	0.0124
GO:0048608	reproductive structure development	BP	32	20	12	0.0125
GO:0048037	cofactor binding	MF	22	15	7	0.0126
GO:0002221	pattern recognition receptor signaling pathway	BP	12	11	1	0.0127
GO:0110020	regulation of actomyosin structure organization	BP	10	5	5	0.0127
GO:0033559	unsaturated fatty acid metabolic process	BP	10	8	2	0.0127
GO:0051899	membrane depolarization	BP	10	3	7	0.0127
GO:0060135	maternal process involved in female pregnancy	BP	6	3	3	0.0129
GO:0048546	digestive tract morphogenesis	BP	7	4	3	0.0129
GO:0050994	regulation of lipid catabolic process	BP	7	5	2	0.0129
GO:0071622	regulation of granulocyte chemotaxis	BP	7	6	1	0.0129
GO:1903596	regulation of gap junction assembly	BP	2	1	1	0.0129
GO:0046100	hypoxanthine metabolic process	BP	2	1	1	0.0129
GO:0060167	regulation of adenosine receptor signaling pathway	BP	2	1	1	0.0129
GO:0034239	regulation of macrophage fusion	BP	2	2	0	0.0129
GO:0006166	purine ribonucleoside salvage	BP	2	1	1	0.0129
GO:0001998	angiotensin-mediated vasoconstriction involved in regulation of systemic arterial blood pressure	BP	2	2	0	0.0129
GO:0010536	positive regulation of activation of Janus kinase activity	BP	2	2	0	0.0129
GO:0002538	arachidonic acid metabolite production involved in inflammatory response	BP	2	2	0	0.0129
GO:0010273	detoxification of copper ion	BP	2	2	0	0.0129
GO:1990169	stress response to copper ion	BP	2	2	0	0.0129
GO:1902219	negative regulation of intrinsic apoptotic signaling pathway in response to osmotic stress	BP	2	2	0	0.0129
GO:0051490	negative regulation of filopodium assembly	BP	2	1	1	0.0129
GO:0071724	response to diacyl bacterial lipopeptide	BP	2	2	0	0.0129
GO:0071726	cellular response to diacyl bacterial lipopeptide	BP	2	2	0	0.0129
GO:0051835	positive regulation of synapse structural plasticity	BP	2	0	2	0.0129
GO:0048104	establishment of body hair or bristle planar orientation	BP	2	0	2	0.0129
GO:0048105	establishment of body hair planar orientation	BP	2	0	2	0.0129
GO:2000520	regulation of immunological synapse formation	BP	2	2	0	0.0129
GO:1900747	negative regulation of vascular endothelial growth factor signaling pathway	BP	2	1	1	0.0129
GO:0002351	serotonin production involved in inflammatory response	BP	2	2	0	0.0129
GO:0002442	serotonin secretion involved in inflammatory response	BP	2	2	0	0.0129
GO:0001788	antibody-dependent cellular cytotoxicity	BP	2	2	0	0.0129
GO:0002433	immune response-regulating cell surface receptor signaling pathway involved in phagocytosis	BP	2	1	1	0.0129
GO:0038096	Fc-gamma receptor signaling pathway involved in phagocytosis	BP	2	1	1	0.0129
GO:2001013	epithelial cell proliferation involved in renal tubule morphogenesis	BP	2	0	2	0.0129
GO:0046813	receptor-mediated virion attachment to host cell	BP	2	1	1	0.0129
GO:0010510	regulation of acetyl-CoA biosynthetic process from pyruvate	BP	2	2	0	0.0129
GO:0060214	endocardium formation	BP	2	0	2	0.0129
GO:0046208	spermine catabolic process	BP	2	2	0	0.0129
GO:0035666	TRIF-dependent toll-like receptor signaling pathway	BP	2	2	0	0.0129
GO:0000706	meiotic DNA double-strand break processing	BP	2	1	1	0.0129
GO:0019482	beta-alanine metabolic process	BP	2	1	1	0.0129
GO:0097487	multivesicular body, internal vesicle	CC	2	2	0	0.0129
GO:0071953	elastic fiber	CC	2	2	0	0.0129
GO:0046982	protein heterodimerization activity	MF	39	24	15	0.0129
GO:0035591	signaling adaptor activity	MF	7	4	3	0.0129
GO:0017116	single-stranded DNA-dependent ATP-dependent DNA helicase activity	MF	2	1	1	0.0129
GO:0019767	IgE receptor activity	MF	2	2	0	0.0129
GO:0031852	mu-type opioid receptor binding	MF	2	0	2	0.0129
GO:0004740	pyruvate dehydrogenase (acetyl-transferring) kinase activity	MF	2	2	0	0.0129
GO:0035662	Toll-like receptor 4 binding	MF	2	2	0	0.0129
GO:0051650	establishment of vesicle localization	BP	17	8	9	0.013
GO:0070382	exocytic vesicle	CC	17	7	10	0.013
GO:0051402	neuron apoptotic process	BP	22	12	10	0.0131
GO:0019362	pyridine nucleotide metabolic process	BP	13	7	6	0.0131
GO:0072331	signal transduction by p53 class mediator	BP	13	10	3	0.0131
GO:0035640	exploration behavior	BP	5	2	3	0.0132
GO:0090322	regulation of superoxide metabolic process	BP	5	5	0	0.0132
GO:0048011	neurotrophin TRK receptor signaling pathway	BP	5	3	2	0.0132
GO:0036230	granulocyte activation	BP	5	4	1	0.0132
GO:0048535	lymph node development	BP	5	4	1	0.0132
GO:0034109	homotypic cell-cell adhesion	BP	9	5	4	0.0132
GO:0030888	regulation of B cell proliferation	BP	8	7	1	0.0134
GO:0019693	ribose phosphate metabolic process	BP	35	16	19	0.0136
GO:0038063	collagen-activated tyrosine kinase receptor signaling pathway	BP	3	1	2	0.0136
GO:0060693	regulation of branching involved in salivary gland morphogenesis	BP	3	1	2	0.0136
GO:0099068	postsynapse assembly	BP	3	0	3	0.0136
GO:0002431	Fc receptor mediated stimulatory signaling pathway	BP	3	2	1	0.0136
GO:0009812	flavonoid metabolic process	BP	3	3	0	0.0136
GO:0034776	response to histamine	BP	3	1	2	0.0136
GO:0006670	sphingosine metabolic process	BP	3	2	1	0.0136
GO:0006183	GTP biosynthetic process	BP	3	0	3	0.0136
GO:0001931	uropod	CC	3	3	0	0.0136
GO:0031254	cell trailing edge	CC	3	3	0	0.0136
GO:0072687	meiotic spindle	CC	3	2	1	0.0136
GO:0005583	fibrillar collagen trimer	CC	3	0	3	0.0136
GO:0098643	banded collagen fibril	CC	3	0	3	0.0136
GO:0061700	GATOR2 complex	CC	3	3	0	0.0136
GO:0044449	contractile fiber part	CC	17	8	9	0.0136
GO:0016813	hydrolase activity, acting on carbon-nitrogen (but not peptide) bonds, in linear amidines	MF	3	1	2	0.0136
GO:0004791	thioredoxin-disulfide reductase activity	MF	3	1	2	0.0136
GO:0030038	contractile actin filament bundle assembly	BP	10	6	4	0.0137
GO:0043149	stress fiber assembly	BP	10	6	4	0.0137
GO:0007263	nitric oxide mediated signal transduction	BP	4	3	1	0.0138
GO:0071696	ectodermal placode development	BP	4	0	4	0.0138
GO:0043011	myeloid dendritic cell differentiation	BP	4	4	0	0.0138
GO:0031690	adrenergic receptor binding	MF	4	2	2	0.0138
GO:0045580	regulation of T cell differentiation	BP	13	11	2	0.0139
GO:0099531	presynaptic process involved in chemical synaptic transmission	BP	13	4	9	0.0139
GO:0097479	synaptic vesicle localization	BP	13	4	9	0.0139
GO:0051648	vesicle localization	BP	18	8	10	0.0139
GO:0005525	GTP binding	MF	26	12	14	0.0139
GO:0006733	oxidoreduction coenzyme metabolic process	BP	14	7	7	0.014
GO:0061458	reproductive system development	BP	32	20	12	0.0141
GO:0051090	regulation of DNA binding transcription factor activity	BP	27	17	10	0.0141
GO:0098797	plasma membrane protein complex	CC	19	11	8	0.0141
GO:0005925	focal adhesion	CC	27	23	4	0.0141
GO:0042098	T cell proliferation	BP	17	12	5	0.0143
GO:0019217	regulation of fatty acid metabolic process	BP	9	8	1	0.0143
GO:0006171	cAMP biosynthetic process	BP	12	6	6	0.0144
GO:0050891	multicellular organismal water homeostasis	BP	6	5	1	0.0144
GO:0005272	sodium channel activity	MF	6	2	4	0.0144
GO:0007423	sensory organ development	BP	40	18	22	0.0145
GO:0008217	regulation of blood pressure	BP	16	8	8	0.0146
GO:0045669	positive regulation of osteoblast differentiation	BP	8	6	2	0.0146
GO:0072359	circulatory system development	BP	65	32	33	0.0146
GO:0044236	multicellular organism metabolic process	BP	11	7	4	0.0146
GO:0008630	intrinsic apoptotic signaling pathway in response to DNA damage	BP	11	7	4	0.0146
GO:0003006	developmental process involved in reproduction	BP	47	27	20	0.0148
GO:0045926	negative regulation of growth	BP	20	12	8	0.0148
GO:0015629	actin cytoskeleton	CC	32	19	13	0.0149
GO:0016021	integral component of membrane	CC	307	153	154	0.0149
GO:0045935	positive regulation of nucleobase-containing compound metabolic process	BP	104	60	44	0.015
GO:1905521	regulation of macrophage migration	BP	5	3	2	0.0152
GO:0051480	regulation of cytosolic calcium ion concentration	BP	25	14	11	0.0152
GO:0002758	innate immune response-activating signal transduction	BP	12	11	1	0.0152
GO:0006606	protein import into nucleus	BP	22	14	8	0.0153
GO:0110053	regulation of actin filament organization	BP	19	12	7	0.0153
GO:2000146	negative regulation of cell motility	BP	20	11	9	0.0154
GO:0009914	hormone transport	BP	26	13	13	0.0154
GO:0051492	regulation of stress fiber assembly	BP	9	5	4	0.0154
GO:1903524	positive regulation of blood circulation	BP	9	6	3	0.0154
GO:0003924	GTPase activity	MF	21	7	14	0.0154
GO:0051896	regulation of protein kinase B signaling	BP	13	11	2	0.0155
GO:0009190	cyclic nucleotide biosynthetic process	BP	14	8	6	0.0156
GO:0001882	nucleoside binding	MF	27	12	15	0.0156
GO:0002886	regulation of myeloid leukocyte mediated immunity	BP	7	5	2	0.0157
GO:0043113	receptor clustering	BP	7	4	3	0.0157
GO:0006357	regulation of transcription from RNA polymerase II promoter	BP	110	61	49	0.0157
GO:0042102	positive regulation of T cell proliferation	BP	10	8	2	0.0157
GO:0006919	activation of cysteine-type endopeptidase activity involved in apoptotic process	BP	8	6	2	0.0158
GO:0005743	mitochondrial inner membrane	CC	30	16	14	0.0158
GO:0000932	P-body	CC	8	3	5	0.0158
GO:0031032	actomyosin structure organization	BP	16	8	8	0.016
GO:1903039	positive regulation of leukocyte cell-cell adhesion	BP	16	14	2	0.016
GO:0046326	positive regulation of glucose import	BP	6	3	3	0.0161
GO:0006576	cellular biogenic amine metabolic process	BP	6	5	1	0.0161
GO:0086010	membrane depolarization during action potential	BP	6	1	5	0.0161
GO:0001709	cell fate determination	BP	6	1	5	0.0161
GO:0032561	guanyl ribonucleotide binding	MF	27	12	15	0.0161
GO:0007268	chemical synaptic transmission	BP	48	18	30	0.0162
GO:0098916	anterograde trans-synaptic signaling	BP	48	18	30	0.0162
GO:0017124	SH3 domain binding	MF	12	6	6	0.0162
GO:0120032	regulation of plasma membrane bounded cell projection assembly	BP	15	7	8	0.0163
GO:0001976	neurological system process involved in regulation of systemic arterial blood pressure	BP	4	1	3	0.0164
GO:0002478	antigen processing and presentation of exogenous peptide antigen	BP	4	4	0	0.0164
GO:0036336	dendritic cell migration	BP	4	3	1	0.0164
GO:0070841	inclusion body assembly	BP	4	2	2	0.0164
GO:0042346	positive regulation of NF-kappaB import into nucleus	BP	4	3	1	0.0164
GO:0072539	T-helper 17 cell differentiation	BP	4	4	0	0.0164
GO:0005839	proteasome core complex	CC	4	0	4	0.0164
GO:0030506	ankyrin binding	MF	4	0	4	0.0164
GO:0032550	purine ribonucleoside binding	MF	26	12	14	0.0165
GO:0099537	trans-synaptic signaling	BP	48	18	30	0.0166
GO:1901216	positive regulation of neuron death	BP	11	7	4	0.0166
GO:0002688	regulation of leukocyte chemotaxis	BP	11	8	3	0.0166
GO:0097061	dendritic spine organization	BP	9	4	5	0.0166
GO:0005924	cell-substrate adherens junction	CC	27	23	4	0.0166
GO:0019001	guanyl nucleotide binding	MF	27	12	15	0.0166
GO:0044445	cytosolic part	CC	20	18	2	0.0167
GO:0007160	cell-matrix adhesion	BP	16	13	3	0.0168
GO:0050920	regulation of chemotaxis	BP	16	10	6	0.0168
GO:0019218	regulation of steroid metabolic process	BP	10	6	4	0.0168
GO:0045778	positive regulation of ossification	BP	10	6	4	0.0168
GO:0099536	synaptic signaling	BP	48	18	30	0.017
GO:0019637	organophosphate metabolic process	BP	61	27	34	0.017
GO:0061337	cardiac conduction	BP	7	2	5	0.0172
GO:0009410	response to xenobiotic stimulus	BP	7	7	0	0.0172
GO:0060119	inner ear receptor cell development	BP	7	2	5	0.0172
GO:0071702	organic substance transport	BP	140	86	54	0.0172
GO:0050810	regulation of steroid biosynthetic process	BP	8	4	4	0.0172
GO:0045670	regulation of osteoclast differentiation	BP	8	7	1	0.0172
GO:0061178	regulation of insulin secretion involved in cellular response to glucose stimulus	BP	8	3	5	0.0172
GO:0000502	proteasome complex	CC	8	2	6	0.0172
GO:0016597	amino acid binding	MF	8	3	5	0.0172
GO:0060142	regulation of syncytium formation by plasma membrane fusion	BP	5	4	1	0.0173
GO:0034308	primary alcohol metabolic process	BP	5	5	0	0.0173
GO:0046686	response to cadmium ion	BP	5	4	1	0.0173
GO:0046461	neutral lipid catabolic process	BP	5	3	2	0.0173
GO:0046464	acylglycerol catabolic process	BP	5	3	2	0.0173
GO:0045622	regulation of T-helper cell differentiation	BP	5	5	0	0.0173
GO:0086091	regulation of heart rate by cardiac conduction	BP	5	1	4	0.0173
GO:0072524	pyridine-containing compound metabolic process	BP	13	7	6	0.0173
GO:0035255	ionotropic glutamate receptor binding	MF	5	1	4	0.0173
GO:0030336	negative regulation of cell migration	BP	19	10	9	0.0174
GO:0001973	adenosine receptor signaling pathway	BP	3	1	2	0.0175
GO:0002016	regulation of blood volume by renin-angiotensin	BP	3	1	2	0.0175
GO:0072578	neurotransmitter-gated ion channel clustering	BP	3	1	2	0.0175
GO:0009083	branched-chain amino acid catabolic process	BP	3	3	0	0.0175
GO:0045625	regulation of T-helper 1 cell differentiation	BP	3	3	0	0.0175
GO:1903975	regulation of glial cell migration	BP	3	2	1	0.0175
GO:1904994	regulation of leukocyte adhesion to vascular endothelial cell	BP	3	2	1	0.0175
GO:0042362	fat-soluble vitamin biosynthetic process	BP	3	2	1	0.0175
GO:0006086	acetyl-CoA biosynthetic process from pyruvate	BP	3	2	1	0.0175
GO:0038093	Fc receptor signaling pathway	BP	3	2	1	0.0175
GO:0019321	pentose metabolic process	BP	3	2	1	0.0175
GO:0098719	sodium ion import across plasma membrane	BP	3	2	1	0.0175
GO:2000341	regulation of chemokine (C-X-C motif) ligand 2 production	BP	3	2	1	0.0175
GO:0072540	T-helper 17 cell lineage commitment	BP	3	3	0	0.0175
GO:0099054	presynapse assembly	BP	3	0	3	0.0175
GO:0042612	MHC class I protein complex	CC	3	2	1	0.0175
GO:0031597	cytosolic proteasome complex	CC	3	1	2	0.0175
GO:0008540	proteasome regulatory particle, base subcomplex	CC	3	1	2	0.0175
GO:0044548	S100 protein binding	MF	3	2	1	0.0175
GO:0031701	angiotensin receptor binding	MF	3	3	0	0.0175
GO:0015245	fatty acid transporter activity	MF	3	2	1	0.0175
GO:0030881	beta-2-microglobulin binding	MF	3	2	1	0.0175
GO:0048407	platelet-derived growth factor binding	MF	3	2	1	0.0175
GO:0003951	NAD+ kinase activity	MF	3	2	1	0.0175
GO:0005536	glucose binding	MF	3	2	1	0.0175
GO:0097367	carbohydrate derivative binding	MF	118	67	51	0.0176
GO:0001942	hair follicle development	BP	11	5	6	0.0177
GO:0006936	muscle contraction	BP	22	8	14	0.0177
GO:0051170	nuclear import	BP	22	14	8	0.0177
GO:0031234	extrinsic component of cytoplasmic side of plasma membrane	CC	11	5	6	0.0177
GO:0034504	protein localization to nucleus	BP	28	17	11	0.0178
GO:0016049	cell growth	BP	35	17	18	0.0179
GO:0098815	modulation of excitatory postsynaptic potential	BP	6	2	4	0.0179
GO:0002762	negative regulation of myeloid leukocyte differentiation	BP	6	4	2	0.0179
GO:1901362	organic cyclic compound biosynthetic process	BP	210	118	92	0.0179
GO:0060491	regulation of cell projection assembly	BP	15	7	8	0.0179
GO:0060170	ciliary membrane	CC	6	3	3	0.0179
GO:0016620	oxidoreductase activity, acting on the aldehyde or oxo group of donors, NAD or NADP as acceptor	MF	6	3	3	0.0179
GO:0042605	peptide antigen binding	MF	6	4	2	0.0179
GO:0120034	positive regulation of plasma membrane bounded cell projection assembly	BP	10	4	6	0.018
GO:0001655	urogenital system development	BP	25	13	12	0.018
GO:0045333	cellular respiration	BP	14	4	10	0.0182
GO:1900371	regulation of purine nucleotide biosynthetic process	BP	13	7	6	0.0183
GO:0003206	cardiac chamber morphogenesis	BP	13	3	10	0.0183
GO:0016053	organic acid biosynthetic process	BP	21	14	7	0.0186
GO:0046394	carboxylic acid biosynthetic process	BP	21	14	7	0.0186
GO:1905369	endopeptidase complex	CC	8	2	6	0.0186
GO:0032233	positive regulation of actin filament bundle assembly	BP	7	4	3	0.0188
GO:2001259	positive regulation of cation channel activity	BP	7	2	5	0.0188
GO:0022409	positive regulation of cell-cell adhesion	BP	18	14	4	0.0188
GO:0021537	telencephalon development	BP	19	7	12	0.0188
GO:0044853	plasma membrane raft	CC	11	7	4	0.0188
GO:0001883	purine nucleoside binding	MF	26	12	14	0.0188
GO:0035254	glutamate receptor binding	MF	7	2	5	0.0188
GO:0050865	regulation of cell activation	BP	43	36	7	0.019
GO:0045598	regulation of fat cell differentiation	BP	12	9	3	0.0192
GO:0009308	amine metabolic process	BP	9	5	4	0.0192
GO:0007623	circadian rhythm	BP	16	4	12	0.0192
GO:0030808	regulation of nucleotide biosynthetic process	BP	13	7	6	0.0193
GO:0048660	regulation of smooth muscle cell proliferation	BP	13	11	2	0.0193
GO:0032753	positive regulation of interleukin-4 production	BP	4	3	1	0.0193
GO:0006837	serotonin transport	BP	4	3	1	0.0193
GO:0001848	complement binding	MF	4	3	1	0.0193
GO:0032549	ribonucleoside binding	MF	26	12	14	0.0194
GO:0046320	regulation of fatty acid oxidation	BP	5	4	1	0.0196
GO:0030278	regulation of ossification	BP	18	13	5	0.0196
GO:0043292	contractile fiber	CC	18	9	9	0.0196
GO:0009991	response to extracellular stimulus	BP	24	16	8	0.0197
GO:0032388	positive regulation of intracellular transport	BP	24	16	8	0.0197
GO:0042269	regulation of natural killer cell mediated cytotoxicity	BP	6	6	0	0.0198
GO:0035088	establishment or maintenance of apical/basal cell polarity	BP	6	3	3	0.0198
GO:0061245	establishment or maintenance of bipolar cell polarity	BP	6	3	3	0.0198
GO:1901652	response to peptide	BP	25	21	4	0.0199
GO:0098773	skin epidermis development	BP	11	5	6	0.0199
GO:0007127	meiosis I	BP	11	5	6	0.0199
GO:0046427	positive regulation of JAK-STAT cascade	BP	8	5	3	0.0201
GO:1904894	positive regulation of STAT cascade	BP	8	5	3	0.0201
GO:0030055	cell-substrate junction	CC	27	23	4	0.0201
GO:0072522	purine-containing compound biosynthetic process	BP	20	9	11	0.0202
GO:0007162	negative regulation of cell adhesion	BP	20	8	12	0.0202
GO:0030100	regulation of endocytosis	BP	19	16	3	0.0204
GO:1904019	epithelial cell apoptotic process	BP	10	7	3	0.0204
GO:0046847	filopodium assembly	BP	7	3	4	0.0205
GO:0046879	hormone secretion	BP	25	12	13	0.0205
GO:0106027	neuron projection organization	BP	9	4	5	0.0206
GO:0019226	transmission of nerve impulse	BP	9	5	4	0.0206
GO:0022857	transmembrane transporter activity	MF	62	26	36	0.0208
GO:0034238	macrophage fusion	BP	2	2	0	0.0209
GO:2000969	positive regulation of AMPA receptor activity	BP	2	0	2	0.0209
GO:0060137	maternal process involved in parturition	BP	2	1	1	0.0209
GO:0106049	regulation of cellular response to osmotic stress	BP	2	2	0	0.0209
GO:1902218	regulation of intrinsic apoptotic signaling pathway in response to osmotic stress	BP	2	2	0	0.0209
GO:0140052	cellular response to oxidised low-density lipoprotein particle stimulus	BP	2	2	0	0.0209
GO:0070672	response to interleukin-15	BP	2	1	1	0.0209
GO:0044838	cell quiescence	BP	2	1	1	0.0209
GO:0035934	corticosterone secretion	BP	2	1	1	0.0209
GO:0010957	negative regulation of vitamin D biosynthetic process	BP	2	1	1	0.0209
GO:1902548	negative regulation of cellular response to vascular endothelial growth factor stimulus	BP	2	1	1	0.0209
GO:2000301	negative regulation of synaptic vesicle exocytosis	BP	2	0	2	0.0209
GO:0015889	cobalamin transport	BP	2	1	1	0.0209
GO:0002291	T cell activation via T cell receptor contact with antigen bound to MHC molecule on antigen presenting cell	BP	2	2	0	0.0209
GO:0003163	sinoatrial node development	BP	2	0	2	0.0209
GO:0097107	postsynaptic density assembly	BP	2	0	2	0.0209
GO:0098698	postsynaptic specialization assembly	BP	2	0	2	0.0209
GO:0050812	regulation of acyl-CoA biosynthetic process	BP	2	2	0	0.0209
GO:0006598	polyamine catabolic process	BP	2	2	0	0.0209
GO:0033010	paranodal junction	CC	2	2	0	0.0209
GO:0034363	intermediate-density lipoprotein particle	CC	2	2	0	0.0209
GO:0045098	type III intermediate filament	CC	2	2	0	0.0209
GO:0033553	rDNA heterochromatin	CC	2	2	0	0.0209
GO:0086007	voltage-gated calcium channel activity involved in cardiac muscle cell action potential	MF	2	0	2	0.0209
GO:0046912	transferase activity, transferring acyl groups, acyl groups converted into alkyl on transfer	MF	2	1	1	0.0209
GO:0033592	RNA strand annealing activity	MF	2	2	0	0.0209
GO:0016841	ammonia-lyase activity	MF	2	1	1	0.0209
GO:0018812	3-hydroxyacyl-CoA dehydratase activity	MF	2	2	0	0.0209
GO:0050692	DBD domain binding	MF	2	1	1	0.0209
GO:0015349	thyroid hormone transmembrane transporter activity	MF	2	1	1	0.0209
GO:0043234	protein complex	CC	184	112	72	0.0211
GO:0071705	nitrogen compound transport	BP	121	75	46	0.0212
GO:0030016	myofibril	CC	17	8	9	0.0212
GO:0009896	positive regulation of catabolic process	BP	27	15	12	0.0214
GO:0002449	lymphocyte mediated immunity	BP	27	26	1	0.0214
GO:0007283	spermatogenesis	BP	33	15	18	0.0214
GO:0030814	regulation of cAMP metabolic process	BP	12	6	6	0.0214
GO:0048489	synaptic vesicle transport	BP	12	4	8	0.0214
GO:0097480	establishment of synaptic vesicle localization	BP	12	4	8	0.0214
GO:0006836	neurotransmitter transport	BP	15	5	10	0.0216
GO:0042306	regulation of protein import into nucleus	BP	15	11	4	0.0216
GO:0044452	nucleolar part	CC	15	12	3	0.0216
GO:0010595	positive regulation of endothelial cell migration	BP	8	6	2	0.0217
GO:0021885	forebrain cell migration	BP	8	4	4	0.0217
GO:0030048	actin filament-based movement	BP	10	5	5	0.0218
GO:0051932	synaptic transmission, GABAergic	BP	6	0	6	0.0219
GO:0051489	regulation of filopodium assembly	BP	6	2	4	0.0219
GO:0002715	regulation of natural killer cell mediated immunity	BP	6	6	0	0.0219
GO:0007131	reciprocal meiotic recombination	BP	6	1	5	0.0219
GO:0035825	homologous recombination	BP	6	1	5	0.0219
GO:0031223	auditory behavior	BP	3	0	3	0.022
GO:0045899	positive regulation of RNA polymerase II transcriptional preinitiation complex assembly	BP	3	1	2	0.022
GO:1901626	regulation of postsynaptic membrane organization	BP	3	1	2	0.022
GO:0035745	T-helper 2 cell cytokine production	BP	3	3	0	0.022
GO:0038065	collagen-activated signaling pathway	BP	3	1	2	0.022
GO:0097106	postsynaptic density organization	BP	3	0	3	0.022
GO:0099084	postsynaptic specialization organization	BP	3	0	3	0.022
GO:0030656	regulation of vitamin metabolic process	BP	3	2	1	0.022
GO:0072567	chemokine (C-X-C motif) ligand 2 production	BP	3	2	1	0.022
GO:0019359	nicotinamide nucleotide biosynthetic process	BP	3	3	0	0.022
GO:1901070	guanosine-containing compound biosynthetic process	BP	3	0	3	0.022
GO:0097369	sodium ion import	BP	3	2	1	0.022
GO:0052695	cellular glucuronidation	BP	3	3	0	0.022
GO:0030193	regulation of blood coagulation	BP	9	6	3	0.022
GO:1900046	regulation of hemostasis	BP	9	6	3	0.022
GO:0032963	collagen metabolic process	BP	9	6	3	0.022
GO:0035325	Toll-like receptor binding	MF	3	3	0	0.022
GO:0005542	folic acid binding	MF	3	1	2	0.022
GO:0008097	5S rRNA binding	MF	3	2	1	0.022
GO:0004467	long-chain fatty acid-CoA ligase activity	MF	3	2	1	0.022
GO:0001941	postsynaptic membrane organization	BP	5	1	4	0.0221
GO:0002369	T cell cytokine production	BP	5	5	0	0.0221
GO:0015020	glucuronosyltransferase activity	MF	5	3	2	0.0221
GO:0006790	sulfur compound metabolic process	BP	21	14	7	0.0223
GO:0035813	regulation of renal sodium excretion	BP	4	2	2	0.0225
GO:0050901	leukocyte tethering or rolling	BP	4	3	1	0.0225
GO:1904646	cellular response to amyloid-beta	BP	4	3	1	0.0225
GO:0045736	negative regulation of cyclin-dependent protein serine/threonine kinase activity	BP	4	4	0	0.0225
GO:0002724	regulation of T cell cytokine production	BP	4	4	0	0.0225
GO:0031670	cellular response to nutrient	BP	4	3	1	0.0225
GO:0006221	pyrimidine nucleotide biosynthetic process	BP	4	0	4	0.0225
GO:0098655	cation transmembrane transport	BP	40	15	25	0.0225
GO:0008201	heparin binding	MF	13	7	6	0.0225
GO:0034097	response to cytokine	BP	58	44	14	0.0226
GO:0032680	regulation of tumor necrosis factor production	BP	12	11	1	0.0226
GO:0099003	vesicle-mediated transport in synapse	BP	12	4	8	0.0226
GO:0009898	cytoplasmic side of plasma membrane	CC	15	8	7	0.0226
GO:0008144	drug binding	MF	12	3	9	0.0226
GO:0005667	transcription factor complex	CC	27	15	12	0.0227
GO:0048232	male gamete generation	BP	34	16	18	0.0229
GO:1902903	regulation of supramolecular fiber organization	BP	23	13	10	0.023
GO:0006887	exocytosis	BP	23	11	12	0.023
GO:0001649	osteoblast differentiation	BP	18	13	5	0.023
GO:0030282	bone mineralization	BP	10	8	2	0.0232
GO:0006720	isoprenoid metabolic process	BP	8	5	3	0.0234
GO:0002444	myeloid leukocyte mediated immunity	BP	9	7	2	0.0236
GO:0044259	multicellular organismal macromolecule metabolic process	BP	9	6	3	0.0236
GO:0072503	cellular divalent inorganic cation homeostasis	BP	31	19	12	0.0236
GO:0140013	meiotic nuclear division	BP	15	7	8	0.0237
GO:0048511	rhythmic process	BP	23	8	15	0.0237
GO:0008237	metallopeptidase activity	MF	15	10	5	0.0237
GO:0016616	oxidoreductase activity, acting on the CH-OH group of donors, NAD or NADP as acceptor	MF	12	8	4	0.0238
GO:0043412	macromolecule modification	BP	195	120	75	0.0239
GO:0034702	ion channel complex	CC	21	5	16	0.0239
GO:0051055	negative regulation of lipid biosynthetic process	BP	6	3	3	0.0241
GO:0030104	water homeostasis	BP	6	5	1	0.0241
GO:0032611	interleukin-1 beta production	BP	7	6	1	0.0243
GO:0009988	cell-cell recognition	BP	7	6	1	0.0243
GO:0002709	regulation of T cell mediated immunity	BP	7	7	0	0.0243
GO:0043170	macromolecule metabolic process	BP	438	259	179	0.0243
GO:0045177	apical part of cell	CC	28	13	15	0.0247
GO:1904589	regulation of protein import	BP	15	11	4	0.0248
GO:1900271	regulation of long-term synaptic potentiation	BP	5	3	2	0.0248
GO:0001937	negative regulation of endothelial cell proliferation	BP	5	5	0	0.0248
GO:0006636	unsaturated fatty acid biosynthetic process	BP	5	3	2	0.0248
GO:0070207	protein homotrimerization	BP	5	2	3	0.0248
GO:1901214	regulation of neuron death	BP	25	14	11	0.0248
GO:0048659	smooth muscle cell proliferation	BP	13	11	2	0.0248
GO:0021543	pallium development	BP	13	6	7	0.0248
GO:0098657	import into cell	BP	46	32	14	0.025
GO:0050662	coenzyme binding	MF	16	11	5	0.025
GO:0032640	tumor necrosis factor production	BP	12	11	1	0.0251
GO:1903555	regulation of tumor necrosis factor superfamily cytokine production	BP	12	11	1	0.0251
GO:0000041	transition metal ion transport	BP	9	6	3	0.0252
GO:0051341	regulation of oxidoreductase activity	BP	8	7	1	0.0252
GO:1901888	regulation of cell junction assembly	BP	8	4	4	0.0252
GO:0032479	regulation of type I interferon production	BP	8	7	1	0.0252
GO:0016740	transferase activity	MF	129	71	58	0.0254
GO:0042129	regulation of T cell proliferation	BP	14	11	3	0.0255
GO:0048732	gland development	BP	30	15	15	0.0258
GO:0035639	purine ribonucleoside triphosphate binding	MF	98	56	42	0.0259
GO:0035812	renal sodium excretion	BP	4	2	2	0.026
GO:0030574	collagen catabolic process	BP	4	3	1	0.026
GO:1904030	negative regulation of cyclin-dependent protein kinase activity	BP	4	4	0	0.026
GO:0019433	triglyceride catabolic process	BP	4	3	1	0.026
GO:0071800	podosome assembly	BP	4	4	0	0.026
GO:0072538	T-helper 17 type immune response	BP	4	4	0	0.026
GO:0017025	TBP-class protein binding	MF	4	2	2	0.026
GO:0019935	cyclic-nucleotide-mediated signaling	BP	10	2	8	0.0261
GO:0001503	ossification	BP	28	18	10	0.0262
GO:0070997	neuron death	BP	27	15	12	0.0263
GO:1901607	alpha-amino acid biosynthetic process	BP	7	5	2	0.0263
GO:0014070	response to organic cyclic compound	BP	50	28	22	0.0264
GO:0051496	positive regulation of stress fiber assembly	BP	6	4	2	0.0265
GO:0042551	neuron maturation	BP	6	2	4	0.0265
GO:1903202	negative regulation of oxidative stress-induced cell death	BP	6	3	3	0.0265
GO:0017076	purine nucleotide binding	MF	101	58	43	0.0266
GO:0061061	muscle structure development	BP	43	19	24	0.0267
GO:0046634	regulation of alpha-beta T cell activation	BP	9	9	0	0.0269
GO:0002283	neutrophil activation involved in immune response	BP	3	3	0	0.027
GO:1990001	inhibition of cysteine-type endopeptidase activity involved in apoptotic process	BP	3	2	1	0.027
GO:0002726	positive regulation of T cell cytokine production	BP	3	3	0	0.027
GO:0097286	iron ion import	BP	3	2	1	0.027
GO:0000729	DNA double-strand break processing	BP	3	2	1	0.027
GO:0086069	bundle of His cell to Purkinje myocyte communication	BP	3	1	2	0.027
GO:0006123	mitochondrial electron transport, cytochrome c to oxygen	BP	3	2	1	0.027
GO:0045351	type I interferon biosynthetic process	BP	3	3	0	0.027
GO:0046519	sphingoid metabolic process	BP	3	2	1	0.027
GO:0042402	cellular biogenic amine catabolic process	BP	3	2	1	0.027
GO:0006063	uronic acid metabolic process	BP	3	3	0	0.027
GO:0019585	glucuronate metabolic process	BP	3	3	0	0.027
GO:0035686	sperm fibrous sheath	CC	3	1	2	0.027
GO:0005215	transporter activity	MF	78	35	43	0.027
GO:0005159	insulin-like growth factor receptor binding	MF	3	0	3	0.027
GO:0045125	bioactive lipid receptor activity	MF	3	2	1	0.027
GO:0016595	glutamate binding	MF	3	1	2	0.027
GO:0032386	regulation of intracellular transport	BP	36	20	16	0.0272
GO:0006366	transcription from RNA polymerase II promoter	BP	111	61	50	0.0274
GO:0032102	negative regulation of response to external stimulus	BP	21	12	9	0.0275
GO:0046883	regulation of hormone secretion	BP	21	11	10	0.0275
GO:0010720	positive regulation of cell development	BP	39	12	27	0.0276
GO:0090342	regulation of cell aging	BP	5	4	1	0.0277
GO:0010737	protein kinase A signaling	BP	5	2	3	0.0277
GO:2000273	positive regulation of receptor activity	BP	5	1	4	0.0277
GO:0002888	positive regulation of myeloid leukocyte mediated immunity	BP	5	5	0	0.0277
GO:0097028	dendritic cell differentiation	BP	5	5	0	0.0277
GO:0048169	regulation of long-term neuronal synaptic plasticity	BP	5	2	3	0.0277
GO:0003779	actin binding	MF	28	17	11	0.0277
GO:0070371	ERK1 and ERK2 cascade	BP	22	14	8	0.0278
GO:0015718	monocarboxylic acid transport	BP	12	7	5	0.0278
GO:0016324	apical plasma membrane	CC	22	12	10	0.0278
GO:0042594	response to starvation	BP	14	10	4	0.0279
GO:0032269	negative regulation of cellular protein metabolic process	BP	63	47	16	0.0279
GO:0033138	positive regulation of peptidyl-serine phosphorylation	BP	11	6	5	0.028
GO:0017038	protein import	BP	24	15	9	0.028
GO:0051271	negative regulation of cellular component movement	BP	20	11	9	0.028
GO:0035265	organ growth	BP	15	8	7	0.0282
GO:0070374	positive regulation of ERK1 and ERK2 cascade	BP	16	9	7	0.0283
GO:0046928	regulation of neurotransmitter secretion	BP	7	1	6	0.0285
GO:0007189	adenylate cyclase-activating G-protein coupled receptor signaling pathway	BP	7	1	6	0.0285
GO:0060997	dendritic spine morphogenesis	BP	7	2	5	0.0285
GO:0009260	ribonucleotide biosynthetic process	BP	19	8	11	0.0285
GO:0009615	response to virus	BP	19	17	2	0.0285
GO:0050818	regulation of coagulation	BP	9	6	3	0.0286
GO:1902106	negative regulation of leukocyte differentiation	BP	9	7	2	0.0286
GO:0005791	rough endoplasmic reticulum	CC	9	4	5	0.0286
GO:0032651	regulation of interleukin-1 beta production	BP	6	5	1	0.029
GO:0070229	negative regulation of lymphocyte apoptotic process	BP	6	5	1	0.029
GO:1900408	negative regulation of cellular response to oxidative stress	BP	6	3	3	0.029
GO:0070613	regulation of protein processing	BP	8	4	4	0.029
GO:0016860	intramolecular oxidoreductase activity	MF	6	4	2	0.029
GO:0071706	tumor necrosis factor superfamily cytokine production	BP	12	11	1	0.0292
GO:2001234	negative regulation of apoptotic signaling pathway	BP	17	10	7	0.0293
GO:0090276	regulation of peptide hormone secretion	BP	17	9	8	0.0293
GO:0002698	negative regulation of immune effector process	BP	11	9	2	0.0295
GO:0048589	developmental growth	BP	45	24	21	0.0296
GO:0032555	purine ribonucleotide binding	MF	100	57	43	0.0296
GO:0008289	lipid binding	MF	43	29	14	0.0297
GO:1904645	response to amyloid-beta	BP	4	3	1	0.0298
GO:0022011	myelination in peripheral nervous system	BP	4	3	1	0.0298
GO:0032292	peripheral nervous system axon ensheathment	BP	4	3	1	0.0298
GO:0042104	positive regulation of activated T cell proliferation	BP	4	3	1	0.0298
GO:0035929	steroid hormone secretion	BP	4	3	1	0.0298
GO:0002825	regulation of T-helper 1 type immune response	BP	4	4	0	0.0298
GO:0046942	carboxylic acid transport	BP	20	12	8	0.0301
GO:0097708	intracellular vesicle	CC	97	56	41	0.0301
GO:0000904	cell morphogenesis involved in differentiation	BP	46	14	32	0.0302
GO:0009887	animal organ morphogenesis	BP	62	28	34	0.0302
GO:0030240	skeletal muscle thin filament assembly	BP	2	0	2	0.0303
GO:0072675	osteoclast fusion	BP	2	2	0	0.0303
GO:0002034	regulation of blood vessel diameter by renin-angiotensin	BP	2	2	0	0.0303
GO:0003072	renal control of peripheral vascular resistance involved in regulation of systemic arterial blood pressure	BP	2	2	0	0.0303
GO:0008635	activation of cysteine-type endopeptidase activity involved in apoptotic process by cytochrome c	BP	2	1	1	0.0303
GO:0006642	triglyceride mobilization	BP	2	2	0	0.0303
GO:0097113	AMPA glutamate receptor clustering	BP	2	1	1	0.0303
GO:1901628	positive regulation of postsynaptic membrane organization	BP	2	1	1	0.0303
GO:0031584	activation of phospholipase D activity	BP	2	2	0	0.0303
GO:0061687	detoxification of inorganic compound	BP	2	2	0	0.0303
GO:0097501	stress response to metal ion	BP	2	2	0	0.0303
GO:0031394	positive regulation of prostaglandin biosynthetic process	BP	2	2	0	0.0303
GO:2001280	positive regulation of unsaturated fatty acid biosynthetic process	BP	2	2	0	0.0303
GO:0070339	response to bacterial lipopeptide	BP	2	2	0	0.0303
GO:0071220	cellular response to bacterial lipoprotein	BP	2	2	0	0.0303
GO:0071221	cellular response to bacterial lipopeptide	BP	2	2	0	0.0303
GO:0060605	tube lumen cavitation	BP	2	1	1	0.0303
GO:0060662	salivary gland cavitation	BP	2	1	1	0.0303
GO:0046137	negative regulation of vitamin metabolic process	BP	2	1	1	0.0303
GO:0070562	regulation of vitamin D receptor signaling pathway	BP	2	1	1	0.0303
GO:0097527	necroptotic signaling pathway	BP	2	1	1	0.0303
GO:0019062	virion attachment to host cell	BP	2	1	1	0.0303
GO:2000553	positive regulation of T-helper 2 cell cytokine production	BP	2	2	0	0.0303
GO:0042270	protection from natural killer cell mediated cytotoxicity	BP	2	2	0	0.0303
GO:2001187	positive regulation of CD8-positive, alpha-beta T cell activation	BP	2	2	0	0.0303
GO:0002457	T cell antigen processing and presentation	BP	2	2	0	0.0303
GO:0046015	regulation of transcription by glucose	BP	2	2	0	0.0303
GO:0010727	negative regulation of hydrogen peroxide metabolic process	BP	2	2	0	0.0303
GO:0007198	adenylate cyclase-inhibiting serotonin receptor signaling pathway	BP	2	0	2	0.0303
GO:0035509	negative regulation of myosin-light-chain-phosphatase activity	BP	2	2	0	0.0303
GO:1903223	positive regulation of oxidative stress-induced neuron death	BP	2	2	0	0.0303
GO:0003402	planar cell polarity pathway involved in axis elongation	BP	2	1	1	0.0303
GO:0048598	embryonic morphogenesis	BP	41	19	22	0.0303
GO:1990454	L-type voltage-gated calcium channel complex	CC	2	0	2	0.0303
GO:0072557	IPAF inflammasome complex	CC	2	2	0	0.0303
GO:0005587	collagen type IV trimer	CC	2	1	1	0.0303
GO:0098642	network-forming collagen trimer	CC	2	1	1	0.0303
GO:0098645	collagen network	CC	2	1	1	0.0303
GO:0098651	basement membrane collagen trimer	CC	2	1	1	0.0303
GO:0031802	type 5 metabotropic glutamate receptor binding	MF	2	1	1	0.0303
GO:0035374	chondroitin sulfate binding	MF	2	0	2	0.0303
GO:0071723	lipopeptide binding	MF	2	2	0	0.0303
GO:0050693	LBD domain binding	MF	2	1	1	0.0303
GO:0019863	IgE binding	MF	2	2	0	0.0303
GO:0038085	vascular endothelial growth factor binding	MF	2	1	1	0.0303
GO:0016615	malate dehydrogenase activity	MF	2	0	2	0.0303
GO:0034618	arginine binding	MF	2	1	1	0.0303
GO:0001727	lipid kinase activity	MF	2	1	1	0.0303
GO:0002224	toll-like receptor signaling pathway	BP	9	8	1	0.0305
GO:2000027	regulation of organ morphogenesis	BP	16	7	9	0.0306
GO:0060047	heart contraction	BP	16	3	13	0.0306
GO:0006164	purine nucleotide biosynthetic process	BP	19	8	11	0.0307
GO:0002285	lymphocyte activation involved in immune response	BP	15	14	1	0.0307
GO:0045055	regulated exocytosis	BP	15	9	6	0.0307
GO:0045667	regulation of osteoblast differentiation	BP	12	9	3	0.0307
GO:0046006	regulation of activated T cell proliferation	BP	5	3	2	0.0307
GO:0042092	type 2 immune response	BP	5	5	0	0.0307
GO:0002720	positive regulation of cytokine production involved in immune response	BP	5	4	1	0.0307
GO:0086065	cell communication involved in cardiac conduction	BP	5	1	4	0.0307
GO:0048018	receptor ligand activity	MF	31	14	17	0.0307
GO:0008652	cellular amino acid biosynthetic process	BP	7	5	2	0.0308
GO:0042267	natural killer cell mediated cytotoxicity	BP	7	7	0	0.0308
GO:0048708	astrocyte differentiation	BP	8	5	3	0.0311
GO:0044106	cellular amine metabolic process	BP	8	5	3	0.0311
GO:0035773	insulin secretion involved in cellular response to glucose stimulus	BP	8	3	5	0.0311
GO:0032606	type I interferon production	BP	8	7	1	0.0311
GO:0015849	organic acid transport	BP	20	12	8	0.0311
GO:0072657	protein localization to membrane	BP	30	21	9	0.0311
GO:0070405	ammonium ion binding	MF	8	2	6	0.0311
GO:0048029	monosaccharide binding	MF	8	3	5	0.0311
GO:0052652	cyclic purine nucleotide metabolic process	BP	13	7	6	0.0315
GO:0035303	regulation of dephosphorylation	BP	13	7	6	0.0315
GO:0006874	cellular calcium ion homeostasis	BP	29	17	12	0.0315
GO:1902495	transmembrane transporter complex	CC	22	5	17	0.0316
GO:0010828	positive regulation of glucose transport	BP	6	3	3	0.0317
GO:0004715	non-membrane spanning protein tyrosine kinase activity	MF	6	5	1	0.0317
GO:0045309	protein phosphorylated amino acid binding	MF	6	4	2	0.0317
GO:0043933	macromolecular complex subunit organization	BP	103	61	42	0.0318
GO:0030308	negative regulation of cell growth	BP	14	9	5	0.0319
GO:1901360	organic cyclic compound metabolic process	BP	288	156	132	0.032
GO:0045760	positive regulation of action potential	BP	3	2	1	0.0325
GO:0050930	induction of positive chemotaxis	BP	3	1	2	0.0325
GO:0045898	regulation of RNA polymerase II transcriptional preinitiation complex assembly	BP	3	1	2	0.0325
GO:0050872	white fat cell differentiation	BP	3	2	1	0.0325
GO:0097340	inhibition of cysteine-type endopeptidase activity	BP	3	2	1	0.0325
GO:0097341	zymogen inhibition	BP	3	2	1	0.0325
GO:0042953	lipoprotein transport	BP	3	2	1	0.0325
GO:0044872	lipoprotein localization	BP	3	2	1	0.0325
GO:0035641	locomotory exploration behavior	BP	3	2	1	0.0325
GO:0071636	positive regulation of transforming growth factor beta production	BP	3	2	1	0.0325
GO:0086014	atrial cardiac muscle cell action potential	BP	3	1	2	0.0325
GO:0086026	atrial cardiac muscle cell to AV node cell signaling	BP	3	1	2	0.0325
GO:0086066	atrial cardiac muscle cell to AV node cell communication	BP	3	1	2	0.0325
GO:0032793	positive regulation of CREB transcription factor activity	BP	3	1	2	0.0325
GO:0042359	vitamin D metabolic process	BP	3	2	1	0.0325
GO:0009310	amine catabolic process	BP	3	2	1	0.0325
GO:0002295	T-helper cell lineage commitment	BP	3	3	0	0.0325
GO:0031252	cell leading edge	CC	25	12	13	0.0325
GO:0043220	Schmidt-Lanterman incisure	CC	3	2	1	0.0325
GO:0035859	Seh1-associated complex	CC	3	3	0	0.0325
GO:0016668	oxidoreductase activity, acting on a sulfur group of donors, NAD(P) as acceptor	MF	3	1	2	0.0325
GO:0019215	intermediate filament binding	MF	3	1	2	0.0325
GO:0046527	glucosyltransferase activity	MF	3	0	3	0.0325
GO:0015125	bile acid transmembrane transporter activity	MF	3	1	2	0.0325
GO:0051924	regulation of calcium ion transport	BP	19	13	6	0.0329
GO:0030799	regulation of cyclic nucleotide metabolic process	BP	13	7	6	0.033
GO:0046890	regulation of lipid biosynthetic process	BP	13	9	4	0.033
GO:0009201	ribonucleoside triphosphate biosynthetic process	BP	7	1	6	0.0332
GO:0030433	ubiquitin-dependent ERAD pathway	BP	7	3	4	0.0332
GO:0007043	cell-cell junction assembly	BP	8	3	5	0.0332
GO:0032642	regulation of chemokine production	BP	8	5	3	0.0332
GO:0060411	cardiac septum morphogenesis	BP	8	1	7	0.0332
GO:1903317	regulation of protein maturation	BP	8	4	4	0.0332
GO:0060562	epithelial tube morphogenesis	BP	26	13	13	0.0333
GO:0070233	negative regulation of T cell apoptotic process	BP	4	4	0	0.034
GO:1990748	cellular detoxification	BP	4	4	0	0.034
GO:0000305	response to oxygen radical	BP	4	3	1	0.034
GO:0019884	antigen processing and presentation of exogenous antigen	BP	4	4	0	0.034
GO:0042743	hydrogen peroxide metabolic process	BP	5	3	2	0.0341
GO:0002366	leukocyte activation involved in immune response	BP	19	17	2	0.0341
GO:0045165	cell fate commitment	BP	20	11	9	0.0344
GO:0003015	heart process	BP	16	3	13	0.0345
GO:0051607	defense response to virus	BP	16	14	2	0.0345
GO:0090398	cellular senescence	BP	6	5	1	0.0345
GO:0086001	cardiac muscle cell action potential	BP	6	1	5	0.0345
GO:0042531	positive regulation of tyrosine phosphorylation of STAT protein	BP	6	4	2	0.0345
GO:0055007	cardiac muscle cell differentiation	BP	11	5	6	0.0345
GO:0042542	response to hydrogen peroxide	BP	10	7	3	0.0348
GO:0042752	regulation of circadian rhythm	BP	10	4	6	0.0348
GO:0012505	endomembrane system	CC	195	119	76	0.0348
GO:0043228	non-membrane-bounded organelle	CC	212	125	87	0.0352
GO:0043232	intracellular non-membrane-bounded organelle	CC	212	125	87	0.0352
GO:0051453	regulation of intracellular pH	BP	8	5	3	0.0355
GO:0002228	natural killer cell mediated immunity	BP	7	7	0	0.0357
GO:0030295	protein kinase activator activity	MF	7	4	3	0.0357
GO:0010959	regulation of metal ion transport	BP	27	14	13	0.0358
GO:0032553	ribonucleotide binding	MF	100	57	43	0.0359
GO:0031410	cytoplasmic vesicle	CC	96	56	40	0.0362
GO:0060021	palate development	BP	9	4	5	0.0365
GO:0019933	cAMP-mediated signaling	BP	9	1	8	0.0365
GO:2001233	regulation of apoptotic signaling pathway	BP	27	18	9	0.0368
GO:0007204	positive regulation of cytosolic calcium ion concentration	BP	21	14	7	0.0369
GO:0042063	gliogenesis	BP	21	12	9	0.0369
GO:0098794	postsynapse	CC	32	9	23	0.037
GO:1902883	negative regulation of response to oxidative stress	BP	6	3	3	0.0375
GO:0051347	positive regulation of transferase activity	BP	35	20	15	0.0375
GO:0016836	hydro-lyase activity	MF	6	5	1	0.0375
GO:1902930	regulation of alcohol biosynthetic process	BP	5	4	1	0.0376
GO:0002711	positive regulation of T cell mediated immunity	BP	5	5	0	0.0376
GO:0045071	negative regulation of viral genome replication	BP	5	4	1	0.0376
GO:0007163	establishment or maintenance of cell polarity	BP	15	9	6	0.0376
GO:0004180	carboxypeptidase activity	MF	5	2	3	0.0376
GO:0051291	protein heterooligomerization	BP	13	8	5	0.0377
GO:0005509	calcium ion binding	MF	38	16	22	0.0377
GO:0071695	anatomical structure maturation	BP	14	8	6	0.0378
GO:0003151	outflow tract morphogenesis	BP	8	2	6	0.0378
GO:0018108	peptidyl-tyrosine phosphorylation	BP	22	18	4	0.0381
GO:0021700	developmental maturation	BP	21	11	10	0.0381
GO:1990351	transporter complex	CC	22	5	17	0.0381
GO:0001525	angiogenesis	BP	30	15	15	0.0382
GO:1904427	positive regulation of calcium ion transmembrane transport	BP	7	4	3	0.0384
GO:0010738	regulation of protein kinase A signaling	BP	4	1	3	0.0384
GO:0002691	regulation of cellular extravasation	BP	4	3	1	0.0384
GO:2000300	regulation of synaptic vesicle exocytosis	BP	4	1	3	0.0384
GO:0032647	regulation of interferon-alpha production	BP	4	3	1	0.0384
GO:0090103	cochlea morphogenesis	BP	4	1	3	0.0384
GO:0016645	oxidoreductase activity, acting on the CH-NH group of donors	MF	4	2	2	0.0384
GO:0045540	regulation of cholesterol biosynthetic process	BP	3	2	1	0.0387
GO:0007638	mechanosensory behavior	BP	3	0	3	0.0387
GO:0032230	positive regulation of synaptic transmission, GABAergic	BP	3	0	3	0.0387
GO:1903779	regulation of cardiac conduction	BP	3	2	1	0.0387
GO:0009081	branched-chain amino acid metabolic process	BP	3	3	0	0.0387
GO:0003161	cardiac conduction system development	BP	3	0	3	0.0387
GO:0045836	positive regulation of meiotic nuclear division	BP	3	2	1	0.0387
GO:0071360	cellular response to exogenous dsRNA	BP	3	2	1	0.0387
GO:0046697	decidualization	BP	3	1	2	0.0387
GO:0034312	diol biosynthetic process	BP	3	2	1	0.0387
GO:0043373	CD4-positive, alpha-beta T cell lineage commitment	BP	3	3	0	0.0387
GO:0000054	ribosomal subunit export from nucleus	BP	3	1	2	0.0387
GO:0033750	ribosome localization	BP	3	1	2	0.0387
GO:0032495	response to muramyl dipeptide	BP	3	2	1	0.0387
GO:0051457	maintenance of protein location in nucleus	BP	3	2	1	0.0387
GO:0045639	positive regulation of myeloid cell differentiation	BP	9	6	3	0.0387
GO:0033268	node of Ranvier	CC	3	0	3	0.0387
GO:0042608	T cell receptor binding	MF	3	2	1	0.0387
GO:0015299	solute:proton antiporter activity	MF	3	1	2	0.0387
GO:0009259	ribonucleotide metabolic process	BP	32	14	18	0.0388
GO:0009894	regulation of catabolic process	BP	46	26	20	0.039
GO:0002263	cell activation involved in immune response	BP	19	17	2	0.039
GO:1903046	meiotic cell cycle process	BP	15	7	8	0.0391
GO:0042886	amide transport	BP	104	67	37	0.0391
GO:0048568	embryonic organ development	BP	32	14	18	0.0397
GO:0009152	purine ribonucleotide biosynthetic process	BP	18	8	10	0.04
GO:0050769	positive regulation of neurogenesis	BP	34	11	23	0.04
GO:0035264	multicellular organism growth	BP	16	9	7	0.0401
GO:0072001	renal system development	BP	21	11	10	0.0405
GO:0005634	nucleus	CC	343	197	146	0.0405
GO:0003044	regulation of systemic arterial blood pressure mediated by a chemical signal	BP	6	2	4	0.0406
GO:0015909	long-chain fatty acid transport	BP	6	4	2	0.0406
GO:0006749	glutathione metabolic process	BP	6	5	1	0.0406
GO:0030177	positive regulation of Wnt signaling pathway	BP	10	5	5	0.0408
GO:0009266	response to temperature stimulus	BP	12	9	3	0.0408
GO:0006816	calcium ion transport	BP	27	16	11	0.0409
GO:0050870	positive regulation of T cell activation	BP	14	12	2	0.041
GO:0050796	regulation of insulin secretion	BP	14	8	6	0.041
GO:0014866	skeletal myofibril assembly	BP	2	0	2	0.0411
GO:0003160	endocardium morphogenesis	BP	2	0	2	0.0411
GO:0010533	regulation of activation of Janus kinase activity	BP	2	2	0	0.0411
GO:0035931	mineralocorticoid secretion	BP	2	2	0	0.0411
GO:0035932	aldosterone secretion	BP	2	2	0	0.0411
GO:2000855	regulation of mineralocorticoid secretion	BP	2	2	0	0.0411
GO:2000858	regulation of aldosterone secretion	BP	2	2	0	0.0411
GO:0031936	negative regulation of chromatin silencing	BP	2	2	0	0.0411
GO:0097688	glutamate receptor clustering	BP	2	1	1	0.0411
GO:1903350	response to dopamine	BP	2	1	1	0.0411
GO:1903351	cellular response to dopamine	BP	2	1	1	0.0411
GO:0048251	elastic fiber assembly	BP	2	2	0	0.0411
GO:0051970	negative regulation of transmission of nerve impulse	BP	2	1	1	0.0411
GO:0008627	intrinsic apoptotic signaling pathway in response to osmotic stress	BP	2	2	0	0.0411
GO:0006573	valine metabolic process	BP	2	2	0	0.0411
GO:0060684	epithelial-mesenchymal cell signaling	BP	2	0	2	0.0411
GO:0061046	regulation of branching involved in lung morphogenesis	BP	2	2	0	0.0411
GO:0060372	regulation of atrial cardiac muscle cell membrane repolarization	BP	2	0	2	0.0411
GO:1902514	regulation of calcium ion transmembrane transport via high voltage-gated calcium channel	BP	2	1	1	0.0411
GO:0045743	positive regulation of fibroblast growth factor receptor signaling pathway	BP	2	0	2	0.0411
GO:0060789	hair follicle placode formation	BP	2	0	2	0.0411
GO:0032493	response to bacterial lipoprotein	BP	2	2	0	0.0411
GO:0035754	B cell chemotaxis	BP	2	1	1	0.0411
GO:0060558	regulation of calcidiol 1-monooxygenase activity	BP	2	2	0	0.0411
GO:0045915	positive regulation of catecholamine metabolic process	BP	2	0	2	0.0411
GO:0045964	positive regulation of dopamine metabolic process	BP	2	0	2	0.0411
GO:0002576	platelet degranulation	BP	2	2	0	0.0411
GO:0006108	malate metabolic process	BP	2	0	2	0.0411
GO:0044650	adhesion of symbiont to host cell	BP	2	1	1	0.0411
GO:0042271	susceptibility to natural killer cell mediated cytotoxicity	BP	2	2	0	0.0411
GO:0042297	vocal learning	BP	2	0	2	0.0411
GO:0098596	imitative learning	BP	2	0	2	0.0411
GO:0046950	cellular ketone body metabolic process	BP	2	1	1	0.0411
GO:0034163	regulation of toll-like receptor 9 signaling pathway	BP	2	1	1	0.0411
GO:0051145	smooth muscle cell differentiation	BP	7	2	5	0.0411
GO:0007422	peripheral nervous system development	BP	7	4	3	0.0411
GO:0043219	lateral loop	CC	2	1	1	0.0411
GO:0047134	protein-disulfide reductase activity	MF	2	1	1	0.0411
GO:0010518	positive regulation of phospholipase activity	BP	5	5	0	0.0413
GO:0086002	cardiac muscle cell action potential involved in contraction	BP	5	1	4	0.0413
GO:0018212	peptidyl-tyrosine modification	BP	22	18	4	0.0417
GO:0009889	regulation of biosynthetic process	BP	212	124	88	0.0418
GO:0005856	cytoskeleton	CC	111	62	49	0.0419
GO:0071407	cellular response to organic cyclic compound	BP	35	18	17	0.042
GO:0055076	transition metal ion homeostasis	BP	11	10	1	0.042
GO:0009725	response to hormone	BP	39	27	12	0.0427
GO:0032602	chemokine production	BP	8	5	3	0.0428
GO:0072676	lymphocyte migration	BP	8	5	3	0.0428
GO:0042990	regulation of transcription factor import into nucleus	BP	8	6	2	0.0428
GO:0072332	intrinsic apoptotic signaling pathway by p53 class mediator	BP	8	6	2	0.0428
GO:0051262	protein tetramerization	BP	13	9	4	0.0429
GO:0006639	acylglycerol metabolic process	BP	10	7	3	0.0429
GO:0008270	zinc ion binding	MF	42	25	17	0.043
GO:0044243	multicellular organismal catabolic process	BP	4	3	1	0.0432
GO:0045742	positive regulation of epidermal growth factor receptor signaling pathway	BP	4	2	2	0.0432
GO:0014044	Schwann cell development	BP	4	3	1	0.0432
GO:2000144	positive regulation of DNA-templated transcription, initiation	BP	4	2	2	0.0432
GO:0035308	negative regulation of protein dephosphorylation	BP	4	3	1	0.0432
GO:0072595	maintenance of protein localization in organelle	BP	4	3	1	0.0432
GO:0071709	membrane assembly	BP	4	1	3	0.0432
GO:0045954	positive regulation of natural killer cell mediated cytotoxicity	BP	4	4	0	0.0432
GO:0071353	cellular response to interleukin-4	BP	4	3	1	0.0432
GO:1903432	regulation of TORC1 signaling	BP	4	3	1	0.0432
GO:0033158	regulation of protein import into nucleus, translocation	BP	4	3	1	0.0432
GO:0032673	regulation of interleukin-4 production	BP	4	3	1	0.0432
GO:0043552	positive regulation of phosphatidylinositol 3-kinase activity	BP	4	2	2	0.0432
GO:0032607	interferon-alpha production	BP	4	3	1	0.0432
GO:0072528	pyrimidine-containing compound biosynthetic process	BP	4	0	4	0.0432
GO:0070227	lymphocyte apoptotic process	BP	9	5	4	0.0433
GO:0038083	peptidyl-tyrosine autophosphorylation	BP	6	5	1	0.0439
GO:0044060	regulation of endocrine process	BP	6	2	4	0.0439
GO:0007584	response to nutrient	BP	6	3	3	0.0439
GO:0098739	import across plasma membrane	BP	6	4	2	0.0439
GO:0005844	polysome	CC	6	3	3	0.0439
GO:0048844	artery morphogenesis	BP	7	4	3	0.044
GO:0001558	regulation of cell growth	BP	27	16	11	0.0442
GO:1902905	positive regulation of supramolecular fiber organization	BP	14	9	5	0.0444
GO:0031329	regulation of cellular catabolic process	BP	39	23	16	0.0445
GO:0019899	enzyme binding	MF	122	71	51	0.0449
GO:0000982	transcription factor activity, RNA polymerase II core promoter proximal region sequence-specific binding	MF	29	17	12	0.045
GO:0050974	detection of mechanical stimulus involved in sensory perception	BP	5	2	3	0.0453
GO:0046638	positive regulation of alpha-beta T cell differentiation	BP	5	5	0	0.0453
GO:0098693	regulation of synaptic vesicle cycle	BP	5	1	4	0.0453
GO:0060760	positive regulation of response to cytokine stimulus	BP	5	5	0	0.0453
GO:0050691	regulation of defense response to virus by host	BP	5	4	1	0.0453
GO:0090036	regulation of protein kinase C signaling	BP	3	3	0	0.0453
GO:0032930	positive regulation of superoxide anion generation	BP	3	3	0	0.0453
GO:2000846	regulation of corticosteroid hormone secretion	BP	3	2	1	0.0453
GO:0046321	positive regulation of fatty acid oxidation	BP	3	2	1	0.0453
GO:0060850	regulation of transcription involved in cell fate commitment	BP	3	1	2	0.0453
GO:0045064	T-helper 2 cell differentiation	BP	3	3	0	0.0453
GO:0043371	negative regulation of CD4-positive, alpha-beta T cell differentiation	BP	3	3	0	0.0453
GO:0045623	negative regulation of T-helper cell differentiation	BP	3	3	0	0.0453
GO:0002407	dendritic cell chemotaxis	BP	3	3	0	0.0453
GO:0006085	acetyl-CoA biosynthetic process	BP	3	2	1	0.0453
GO:0019363	pyridine nucleotide biosynthetic process	BP	3	3	0	0.0453
GO:0042166	acetylcholine binding	MF	3	1	2	0.0453
GO:0004550	nucleoside diphosphate kinase activity	MF	3	0	3	0.0453
GO:0036041	long-chain fatty acid binding	MF	3	3	0	0.0453
GO:0016755	transferase activity, transferring amino-acyl groups	MF	3	2	1	0.0453
GO:0046703	natural killer cell lectin-like receptor binding	MF	3	3	0	0.0453
GO:0021549	cerebellum development	BP	9	4	5	0.0457
GO:0043269	regulation of ion transport	BP	41	18	23	0.0459
GO:0001667	ameboidal-type cell migration	BP	24	15	9	0.046
GO:1903829	positive regulation of cellular protein localization	BP	26	15	11	0.0461
GO:0045184	establishment of protein localization	BP	105	66	39	0.0461
GO:0042180	cellular ketone metabolic process	BP	14	10	4	0.0462
GO:0004497	monooxygenase activity	MF	11	7	4	0.0462
GO:0022029	telencephalon cell migration	BP	7	3	4	0.0471
GO:0090596	sensory organ morphogenesis	BP	21	6	15	0.0471
GO:0090130	tissue migration	BP	18	12	6	0.0473
GO:1903708	positive regulation of hemopoiesis	BP	15	10	5	0.0473
GO:0070372	regulation of ERK1 and ERK2 cascade	BP	20	12	8	0.0473
GO:0098900	regulation of action potential	BP	6	2	4	0.0474
GO:0031102	neuron projection regeneration	BP	6	3	3	0.0474
GO:0007157	heterophilic cell-cell adhesion via plasma membrane cell adhesion molecules	BP	6	3	3	0.0474
GO:0005507	copper ion binding	MF	6	5	1	0.0474
GO:0006638	neutral lipid metabolic process	BP	10	7	3	0.0475
GO:0006897	endocytosis	BP	41	28	13	0.0477
GO:1901566	organonitrogen compound biosynthetic process	BP	92	56	36	0.0478
GO:0010805	regulation of lysine import	BP	1	1	0	0.048
GO:1901042	positive regulation of L-arginine import	BP	1	1	0	0.048
GO:1905008	regulation of L-lysine import across plasma membrane	BP	1	1	0	0.048
GO:1905010	positive regulation of L-lysine import across plasma membrane	BP	1	1	0	0.048
GO:1905541	regulation of L-arginine import across plasma membrane	BP	1	1	0	0.048
GO:1905589	positive regulation of L-arginine import across plasma membrane	BP	1	1	0	0.048
GO:0070383	DNA cytosine deamination	BP	1	1	0	0.048
GO:0090366	positive regulation of mRNA modification	BP	1	1	0	0.048
GO:0060588	negative regulation of lipoprotein lipid oxidation	BP	1	1	0	0.048
GO:0090731	cellular response to very-low-density lipoprotein particle stimulus	BP	1	1	0	0.048
GO:1901630	negative regulation of presynaptic membrane organization	BP	1	1	0	0.048
GO:1903000	regulation of lipid transport across blood brain barrier	BP	1	1	0	0.048
GO:1903002	positive regulation of lipid transport across blood brain barrier	BP	1	1	0	0.048
GO:1905853	regulation of heparan sulfate binding	BP	1	1	0	0.048
GO:1905855	positive regulation of heparan sulfate binding	BP	1	1	0	0.048
GO:1905858	regulation of heparan sulfate proteoglycan binding	BP	1	1	0	0.048
GO:1905860	positive regulation of heparan sulfate proteoglycan binding	BP	1	1	0	0.048
GO:1905890	regulation of cellular response to very-low-density lipoprotein particle stimulus	BP	1	1	0	0.048
GO:1902238	regulation of intrinsic apoptotic signaling pathway in response to osmotic stress by p53 class mediator	BP	1	1	0	0.048
GO:1902239	negative regulation of intrinsic apoptotic signaling pathway in response to osmotic stress by p53 class mediator	BP	1	1	0	0.048
GO:1990127	intrinsic apoptotic signaling pathway in response to osmotic stress by p53 class mediator	BP	1	1	0	0.048
GO:0001984	artery vasodilation involved in baroreceptor response to increased systemic arterial blood pressure	BP	1	0	1	0.048
GO:0002665	negative regulation of T cell tolerance induction	BP	1	1	0	0.048
GO:0002668	negative regulation of T cell anergy	BP	1	1	0	0.048
GO:0002912	negative regulation of lymphocyte anergy	BP	1	1	0	0.048
GO:0036275	response to 5-fluorouracil	BP	1	1	0	0.048
GO:0097022	lymphocyte migration into lymph node	BP	1	1	0	0.048
GO:2000526	positive regulation of glycoprotein biosynthetic process involved in immunological synapse formation	BP	1	1	0	0.048
GO:0060310	regulation of elastin catabolic process	BP	1	1	0	0.048
GO:0060311	negative regulation of elastin catabolic process	BP	1	1	0	0.048
GO:0036378	calcitriol biosynthetic process from calciol	BP	1	1	0	0.048
GO:0033488	cholesterol biosynthetic process via 24,25-dihydrolanosterol	BP	1	0	1	0.048
GO:1901551	negative regulation of endothelial cell development	BP	1	1	0	0.048
GO:1903141	negative regulation of establishment of endothelial barrier	BP	1	1	0	0.048
GO:0000710	meiotic mismatch repair	BP	1	1	0	0.048
GO:0001811	negative regulation of type I hypersensitivity	BP	1	1	0	0.048
GO:0010731	protein glutathionylation	BP	1	1	0	0.048
GO:0010732	regulation of protein glutathionylation	BP	1	1	0	0.048
GO:0010734	negative regulation of protein glutathionylation	BP	1	1	0	0.048
GO:0040032	post-embryonic body morphogenesis	BP	1	0	1	0.048
GO:0003144	embryonic heart tube formation	BP	1	0	1	0.048
GO:0007424	open tracheal system development	BP	1	0	1	0.048
GO:0014822	detection of wounding	BP	1	0	1	0.048
GO:0048567	ectodermal digestive tract morphogenesis	BP	1	0	1	0.048
GO:0048613	embryonic ectodermal digestive tract morphogenesis	BP	1	0	1	0.048
GO:0060446	branching involved in open tracheal system development	BP	1	0	1	0.048
GO:0060461	right lung morphogenesis	BP	1	0	1	0.048
GO:0090131	mesenchyme migration	BP	1	0	1	0.048
GO:2000296	negative regulation of hydrogen peroxide catabolic process	BP	1	1	0	0.048
GO:0006178	guanine salvage	BP	1	0	1	0.048
GO:0046099	guanine biosynthetic process	BP	1	0	1	0.048
GO:0036111	very long-chain fatty-acyl-CoA metabolic process	BP	1	1	0	0.048
GO:0007192	adenylate cyclase-activating serotonin receptor signaling pathway	BP	1	0	1	0.048
GO:2000661	positive regulation of interleukin-1-mediated signaling pathway	BP	1	1	0	0.048
GO:0090275	negative regulation of somatostatin secretion	BP	1	0	1	0.048
GO:0061444	endocardial cushion cell development	BP	1	0	1	0.048
GO:0002731	negative regulation of dendritic cell cytokine production	BP	1	1	0	0.048
GO:0045219	regulation of FasL biosynthetic process	BP	1	1	0	0.048
GO:0045221	negative regulation of FasL biosynthetic process	BP	1	1	0	0.048
GO:0086050	membrane repolarization during bundle of His cell action potential	BP	1	0	1	0.048
GO:0086052	membrane repolarization during SA node cell action potential	BP	1	0	1	0.048
GO:0021572	rhombomere 6 development	BP	1	1	0	0.048
GO:0009635	response to herbicide	BP	1	1	0	0.048
GO:1904060	negative regulation of locomotor rhythm	BP	1	0	1	0.048
GO:0061078	positive regulation of prostaglandin secretion involved in immune response	BP	1	0	1	0.048
GO:0090323	prostaglandin secretion involved in immune response	BP	1	0	1	0.048
GO:0015990	electron transport coupled proton transport	BP	1	1	0	0.048
GO:0046687	response to chromate	BP	1	1	0	0.048
GO:0071247	cellular response to chromate	BP	1	1	0	0.048
GO:0090126	protein complex assembly involved in synapse maturation	BP	1	0	1	0.048
GO:0101027	optical nerve axon regeneration	BP	1	0	1	0.048
GO:1905591	regulation of optical nerve axon regeneration	BP	1	0	1	0.048
GO:1905593	positive regulation of optical nerve axon regeneration	BP	1	0	1	0.048
GO:0002194	hepatocyte cell migration	BP	1	0	1	0.048
GO:0061114	branching involved in pancreas morphogenesis	BP	1	0	1	0.048
GO:0090425	acinar cell differentiation	BP	1	0	1	0.048
GO:2000979	positive regulation of forebrain neuron differentiation	BP	1	0	1	0.048
GO:0019474	L-lysine catabolic process to acetyl-CoA	BP	1	0	1	0.048
[truncated: 261 more rows]

## Sheet: Hoja1
go_id	Term	Ont	DE	Up	Down	P,DE
GO:0005623	cell	CC	889	515	374	9.45e-21
GO:0044464	cell part	CC	888	515	373	1.51e-20
GO:0005576	extracellular region	CC	329	202	127	2.6e-16
GO:0005615	extracellular space	CC	284	180	104	2.54e-15
GO:0005488	binding	MF	749	429	320	3.21e-15
GO:0005515	protein binding	MF	546	322	224	3.33e-15
GO:0044421	extracellular region part	CC	295	183	112	3.84e-15
GO:0048518	positive regulation of biological process	BP	384	224	160	7.82e-15
GO:0030154	cell differentiation	BP	292	161	131	8.33e-15
GO:0005737	cytoplasm	CC	625	369	256	1.61e-14
GO:0048869	cellular developmental process	BP	301	169	132	3.44e-14
GO:0070062	extracellular exosome	CC	207	135	72	8.96e-14
GO:0048583	regulation of response to stimulus	BP	255	157	98	1.5e-13
GO:1903561	extracellular vesicle	CC	207	135	72	1.77e-13
GO:0071944	cell periphery	CC	339	198	141	1.85e-13
GO:0043230	extracellular organelle	CC	207	135	72	2.39e-13
GO:0031982	vesicle	CC	281	178	103	5.77e-13
GO:0005886	plasma membrane	CC	330	194	136	6.01e-13
GO:0042127	regulation of cell proliferation	BP	141	93	48	8.45e-13
GO:0032502	developmental process	BP	386	221	165	2.67e-12
GO:0051239	regulation of multicellular organismal process	BP	217	128	89	3.68e-12
GO:0009987	cellular process	BP	850	483	367	5.68e-12
GO:0043226	organelle	CC	712	417	295	9.68e-12
GO:0048523	negative regulation of cellular process	BP	306	176	130	1.18e-11
GO:0048522	positive regulation of cellular process	BP	339	196	143	1.26e-11
GO:0048519	negative regulation of biological process	BP	331	189	142	1.55e-11
GO:0043227	membrane-bounded organelle	CC	666	392	274	1.73e-11
GO:0048856	anatomical structure development	BP	359	199	160	2.14e-11
GO:0048731	system development	BP	304	170	134	2.64e-11
GO:0044281	small molecule metabolic process	BP	149	91	58	2.66e-11
GO:0002376	immune system process	BP	187	146	41	3.35e-11
GO:0044444	cytoplasmic part	CC	478	290	188	3.75e-11
GO:0065008	regulation of biological quality	BP	247	144	103	4.53e-11
GO:0048513	animal organ development	BP	234	138	96	9.2e-11
GO:0042221	response to chemical	BP	274	173	101	1.09e-10
GO:0008283	cell proliferation	BP	155	101	54	1.31e-10
GO:0042592	homeostatic process	BP	138	91	47	1.86e-10
GO:0007275	multicellular organism development	BP	331	181	150	1.9e-10
GO:0009966	regulation of signal transduction	BP	190	110	80	2.88e-10
GO:0007166	cell surface receptor signaling pathway	BP	179	109	70	4.44e-10
GO:0065007	biological regulation	BP	671	387	284	4.7e-10
GO:0048584	positive regulation of response to stimulus	BP	156	99	57	5.42e-10
GO:0070887	cellular response to chemical stimulus	BP	199	131	68	5.63e-10
GO:0005622	intracellular	CC	740	426	314	6.62e-10
GO:0035556	intracellular signal transduction	BP	176	107	69	1.35e-09
GO:0042995	cell projection	CC	166	82	84	1.37e-09
GO:0055114	oxidation-reduction process	BP	86	49	37	1.59e-09
GO:0010646	regulation of cell communication	BP	214	120	94	1.64e-09
GO:0008152	metabolic process	BP	601	355	246	1.82e-09
GO:0044424	intracellular part	CC	732	421	311	1.88e-09
GO:0006950	response to stress	BP	235	164	71	1.97e-09
GO:0043005	neuron projection	CC	113	53	60	1.98e-09
GO:0051240	positive regulation of multicellular organismal process	BP	134	81	53	2.43e-09
GO:0023051	regulation of signaling	BP	214	120	94	3.04e-09
GO:0031347	regulation of defense response	BP	58	49	9	4.6e-09
GO:0016477	cell migration	BP	108	66	42	4.8e-09
GO:0120025	plasma membrane bounded cell projection	CC	153	73	80	5.54e-09
GO:0050896	response to stimulus	BP	521	317	204	6.65e-09
GO:0003824	catalytic activity	MF	356	203	153	8.05e-09
GO:0048870	cell motility	BP	115	71	44	9.92e-09
GO:0051674	localization of cell	BP	115	71	44	9.92e-09
GO:0080134	regulation of response to stress	BP	99	75	24	1.25e-08
GO:0097458	neuron part	CC	127	62	65	1.69e-08
GO:0044237	cellular metabolic process	BP	540	312	228	1.84e-08
GO:0012501	programmed cell death	BP	141	99	42	2.14e-08
GO:0008219	cell death	BP	150	104	46	2.31e-08
GO:0009967	positive regulation of signal transduction	BP	110	62	48	2.39e-08
GO:0040011	locomotion	BP	127	75	52	2.79e-08
GO:0050789	regulation of biological process	BP	633	361	272	4.45e-08
GO:0006928	movement of cell or subcellular component	BP	135	77	58	6.95e-08
GO:0022610	biological adhesion	BP	103	60	43	7.27e-08
GO:0036477	somatodendritic compartment	CC	81	39	42	8.49e-08
GO:0007155	cell adhesion	BP	102	60	42	8.52e-08
GO:0006954	inflammatory response	BP	61	51	10	8.93e-08
GO:0042802	identical protein binding	MF	133	95	38	1.08e-07
GO:0051179	localization	BP	350	198	152	1.5e-07
GO:0016209	antioxidant activity	MF	17	14	3	1.61e-07
GO:0043177	organic acid binding	MF	29	16	13	1.65e-07
GO:0010941	regulation of cell death	BP	125	85	40	1.67e-07
GO:0044459	plasma membrane part	CC	180	92	88	1.77e-07
GO:0001816	cytokine production	BP	63	51	12	2.26e-07
GO:0043067	regulation of programmed cell death	BP	116	80	36	2.33e-07
GO:0044297	cell body	CC	68	35	33	2.47e-07
GO:0044238	primary metabolic process	BP	537	317	220	2.9e-07
GO:0006915	apoptotic process	BP	134	93	41	3.07e-07
GO:0001817	regulation of cytokine production	BP	58	46	12	3.15e-07
GO:0002682	regulation of immune system process	BP	103	84	19	3.18e-07
GO:0043229	intracellular organelle	CC	633	368	265	3.58e-07
GO:0006629	lipid metabolic process	BP	96	64	32	3.62e-07
GO:0051336	regulation of hydrolase activity	BP	78	51	27	3.64e-07
GO:0009986	cell surface	CC	83	58	25	4.29e-07
GO:0010033	response to organic substance	BP	195	124	71	4.34e-07
GO:0032101	regulation of response to external stimulus	BP	63	46	17	4.45e-07
GO:0071704	organic substance metabolic process	BP	560	330	230	4.6e-07
GO:0006793	phosphorus metabolic process	BP	197	111	86	4.77e-07
GO:0048468	cell development	BP	153	64	89	5.76e-07
GO:0030029	actin filament-based process	BP	62	36	26	6.01e-07
GO:0050900	leukocyte migration	BP	36	26	10	6.46e-07
GO:0042981	regulation of apoptotic process	BP	113	77	36	6.79e-07
GO:0051716	cellular response to stimulus	BP	429	256	173	7.1e-07
GO:0043167	ion binding	MF	323	173	150	7.24e-07
GO:0031012	extracellular matrix	CC	52	29	23	8.1e-07
GO:0006979	response to oxidative stress	BP	41	33	8	9.14e-07
GO:0010647	positive regulation of cell communication	BP	123	68	55	9.23e-07
GO:0043025	neuronal cell body	CC	61	29	32	9.42e-07
GO:1901564	organonitrogen compound metabolic process	BP	359	217	142	1.04e-06
GO:0051130	positive regulation of cellular component organization	BP	97	51	46	1.12e-06
GO:0023056	positive regulation of signaling	BP	123	68	55	1.14e-06
GO:0023052	signaling	BP	379	216	163	1.16e-06
GO:0007154	cell communication	BP	382	219	163	1.17e-06
GO:0051128	regulation of cellular component organization	BP	163	92	71	1.22e-06
GO:0030414	peptidase inhibitor activity	MF	27	23	4	1.35e-06
GO:0016020	membrane	CC	535	309	226	1.42e-06
GO:0006796	phosphate-containing compound metabolic process	BP	191	106	85	1.44e-06
GO:0031349	positive regulation of defense response	BP	35	32	3	1.52e-06
GO:0031325	positive regulation of cellular metabolic process	BP	196	110	86	1.6e-06
GO:0050794	regulation of cellular process	BP	590	337	253	1.81e-06
GO:0051174	regulation of phosphorus metabolic process	BP	123	73	50	1.85e-06
GO:0016491	oxidoreductase activity	MF	67	42	25	1.98e-06
GO:0007399	nervous system development	BP	153	65	88	2.01e-06
GO:0048585	negative regulation of response to stimulus	BP	108	66	42	2.03e-06
GO:0032844	regulation of homeostatic process	BP	49	29	20	2.28e-06
GO:0001775	cell activation	BP	84	68	16	2.54e-06
GO:0005102	receptor binding	MF	124	73	51	2.54e-06
GO:0045595	regulation of cell differentiation	BP	127	71	56	2.64e-06
GO:0098609	cell-cell adhesion	BP	61	38	23	2.86e-06
GO:0050793	regulation of developmental process	BP	167	101	66	2.94e-06
GO:0046903	secretion	BP	86	51	35	3.12e-06
GO:0065009	regulation of molecular function	BP	158	92	66	3.2e-06
GO:0009893	positive regulation of metabolic process	BP	206	118	88	3.31e-06
GO:0043436	oxoacid metabolic process	BP	75	48	27	3.37e-06
GO:1902533	positive regulation of intracellular signal transduction	BP	74	44	30	3.49e-06
GO:0019752	carboxylic acid metabolic process	BP	71	48	23	3.85e-06
GO:0008284	positive regulation of cell proliferation	BP	74	48	26	4.09e-06
GO:0043209	myelin sheath	CC	27	13	14	4.15e-06
GO:0031406	carboxylic acid binding	MF	26	14	12	4.28e-06
GO:0019220	regulation of phosphate metabolic process	BP	121	71	50	4.32e-06
GO:0032940	secretion by cell	BP	77	45	32	4.79e-06
GO:0016310	phosphorylation	BP	144	86	58	4.86e-06
GO:0072593	reactive oxygen species metabolic process	BP	30	24	6	4.93e-06
GO:0030036	actin cytoskeleton organization	BP	54	33	21	5.07e-06
GO:0030595	leukocyte chemotaxis	BP	25	19	6	5.26e-06
GO:0004866	endopeptidase inhibitor activity	MF	25	22	3	5.26e-06
GO:0006082	organic acid metabolic process	BP	75	48	27	5.6e-06
GO:0007165	signal transduction	BP	344	202	142	5.89e-06
GO:1902531	regulation of intracellular signal transduction	BP	115	72	43	5.92e-06
GO:0050729	positive regulation of inflammatory response	BP	18	16	2	6.27e-06
GO:0030425	dendrite	CC	55	26	29	6.44e-06
GO:0045202	synapse	CC	76	27	49	6.75e-06
GO:0031323	regulation of cellular metabolic process	BP	331	194	137	7.3e-06
GO:0051050	positive regulation of transport	BP	82	54	28	7.72e-06
GO:0051246	regulation of protein metabolic process	BP	170	108	62	7.81e-06
GO:0061134	peptidase regulator activity	MF	28	24	4	7.82e-06
GO:0001819	positive regulation of cytokine production	BP	40	34	6	8.11e-06
GO:0010562	positive regulation of phosphorus metabolic process	BP	85	45	40	8.22e-06
GO:0045937	positive regulation of phosphate metabolic process	BP	85	45	40	8.22e-06
GO:0052547	regulation of peptidase activity	BP	38	27	11	8.71e-06
GO:0004869	cysteine-type endopeptidase inhibitor activity	MF	13	12	1	8.96e-06
GO:0061135	endopeptidase regulator activity	MF	25	22	3	9.98e-06
GO:0097530	granulocyte migration	BP	19	15	4	1.02e-05
GO:0045429	positive regulation of nitric oxide biosynthetic process	BP	11	9	2	1.05e-05
GO:1904407	positive regulation of nitric oxide metabolic process	BP	11	9	2	1.05e-05
GO:0051173	positive regulation of nitrogen compound metabolic process	BP	184	103	81	1.14e-05
GO:0048839	inner ear development	BP	25	10	15	1.19e-05
GO:0009719	response to endogenous stimulus	BP	96	58	38	1.21e-05
GO:2000026	regulation of multicellular organismal development	BP	133	73	60	1.23e-05
GO:0060828	regulation of canonical Wnt signaling pathway	BP	24	12	12	1.24e-05
GO:0019864	IgG binding	MF	5	5	0	1.25e-05
GO:0006952	defense response	BP	107	89	18	1.33e-05
GO:0008305	integrin complex	CC	9	7	2	1.35e-05
GO:0097529	myeloid leukocyte migration	BP	23	16	7	1.39e-05
GO:0050790	regulation of catalytic activity	BP	121	76	45	1.41e-05
GO:0002697	regulation of immune effector process	BP	36	30	6	1.43e-05
GO:0032268	regulation of cellular protein metabolic process	BP	158	100	58	1.48e-05
GO:0004857	enzyme inhibitor activity	MF	39	33	6	1.49e-05
GO:1903428	positive regulation of reactive oxygen species biosynthetic process	BP	12	10	2	1.62e-05
GO:0032501	multicellular organismal process	BP	451	253	198	1.67e-05
GO:0071621	granulocyte chemotaxis	BP	17	14	3	1.69e-05
GO:0032879	regulation of localization	BP	171	100	71	1.71e-05
GO:0007267	cell-cell signaling	BP	106	42	64	1.88e-05
GO:0071310	cellular response to organic substance	BP	150	95	55	1.89e-05
GO:0042325	regulation of phosphorylation	BP	104	62	42	1.89e-05
GO:0036094	small molecule binding	MF	153	88	65	2.02e-05
GO:0009605	response to external stimulus	BP	146	97	49	2.15e-05
GO:0050727	regulation of inflammatory response	BP	31	26	5	2.27e-05
GO:0002675	positive regulation of acute inflammatory response	BP	9	7	2	2.31e-05
GO:0005739	mitochondrion	CC	123	73	50	2.31e-05
GO:0030855	epithelial cell differentiation	BP	52	31	21	2.44e-05
GO:0080090	regulation of primary metabolic process	BP	320	191	129	2.48e-05
GO:1901698	response to nitrogen compound	BP	74	49	25	2.54e-05
GO:0031838	haptoglobin-hemoglobin complex	CC	4	4	0	2.54e-05
GO:0019770	IgG receptor activity	MF	4	4	0	2.54e-05
GO:0048872	homeostasis of number of cells	BP	32	24	8	2.65e-05
GO:0006468	protein phosphorylation	BP	122	74	48	2.65e-05
GO:0019763	immunoglobulin receptor activity	MF	5	5	0	2.7e-05
GO:1901700	response to oxygen-containing compound	BP	104	70	34	2.73e-05
GO:0002684	positive regulation of immune system process	BP	73	60	13	2.76e-05
GO:1903530	regulation of secretion by cell	BP	60	34	26	2.79e-05
GO:0001932	regulation of protein phosphorylation	BP	97	58	39	2.8e-05
GO:0044255	cellular lipid metabolic process	BP	70	49	21	2.85e-05
GO:0043069	negative regulation of programmed cell death	BP	71	51	20	2.92e-05
GO:0030097	hemopoiesis	BP	70	55	15	2.95e-05
GO:0005829	cytosol	CC	189	123	66	2.97e-05
GO:0098636	protein complex involved in cell adhesion	CC	9	7	2	2.98e-05
GO:0045121	membrane raft	CC	35	23	12	3.01e-05
GO:0098857	membrane microdomain	CC	35	23	12	3.01e-05
GO:0030168	platelet activation	BP	15	11	4	3.06e-05
GO:0032270	positive regulation of cellular protein metabolic process	BP	101	57	44	3.1e-05
GO:0055080	cation homeostasis	BP	57	38	19	3.2e-05
GO:0006810	transport	BP	264	147	117	3.21e-05
GO:0098771	inorganic ion homeostasis	BP	58	39	19	3.23e-05
GO:0030334	regulation of cell migration	BP	62	40	22	3.43e-05
GO:0002526	acute inflammatory response	BP	17	15	2	3.45e-05
GO:0044242	cellular lipid catabolic process	BP	22	18	4	3.57e-05
GO:0019222	regulation of metabolic process	BP	348	205	143	3.6e-05
GO:0022008	neurogenesis	BP	114	42	72	3.71e-05
GO:0051046	regulation of secretion	BP	63	36	27	4.14e-05
GO:0030111	regulation of Wnt signaling pathway	BP	28	13	15	4.15e-05
GO:0016722	oxidoreductase activity, oxidizing metal ions	MF	6	5	1	4.15e-05
GO:0008285	negative regulation of cell proliferation	BP	55	37	18	4.35e-05
GO:0043583	ear development	BP	26	10	16	4.71e-05
GO:0002438	acute inflammatory response to antigenic stimulus	BP	8	8	0	4.77e-05
GO:0043168	anion binding	MF	166	93	73	4.77e-05
GO:0002262	myeloid cell homeostasis	BP	21	18	3	4.85e-05
GO:0051234	establishment of localization	BP	269	150	119	4.89e-05
GO:0060548	negative regulation of cell death	BP	76	53	23	4.99e-05
GO:0042310	vasoconstriction	BP	15	10	5	5.11e-05
GO:0043066	negative regulation of apoptotic process	BP	69	49	20	5.26e-05
GO:0048534	hematopoietic or lymphoid organ development	BP	72	56	16	5.38e-05
GO:0034440	lipid oxidation	BP	15	13	2	5.78e-05
GO:0048878	chemical homeostasis	BP	80	52	28	6.28e-05
GO:0006635	fatty acid beta-oxidation	BP	12	10	2	6.28e-05
GO:0010243	response to organonitrogen compound	BP	64	42	22	6.64e-05
GO:0052548	regulation of endopeptidase activity	BP	29	21	8	6.8e-05
GO:0010604	positive regulation of macromolecule metabolic process	BP	184	106	78	6.95e-05
GO:0003158	endothelium development	BP	16	9	7	7.09e-05
GO:0032787	monocarboxylic acid metabolic process	BP	46	36	10	7.27e-05
GO:0004322	ferroxidase activity	MF	4	3	1	7.32e-05
GO:0016724	oxidoreductase activity, oxidizing metal ions, oxygen as acceptor	MF	4	3	1	7.32e-05
GO:0045446	endothelial cell differentiation	BP	15	8	7	7.35e-05
GO:0051049	regulation of transport	BP	126	72	54	7.36e-05
GO:0030593	neutrophil chemotaxis	BP	14	12	2	7.36e-05
GO:0044283	small molecule biosynthetic process	BP	42	27	15	7.62e-05
GO:0019216	regulation of lipid metabolic process	BP	31	22	9	7.72e-05
GO:0006461	protein complex assembly	BP	91	56	35	7.76e-05
GO:0005578	proteinaceous extracellular matrix	CC	34	21	13	7.77e-05
GO:0006807	nitrogen compound metabolic process	BP	490	285	205	7.85e-05
GO:0070271	protein complex biogenesis	BP	91	56	35	7.98e-05
GO:0031226	intrinsic component of plasma membrane	CC	98	48	50	8.27e-05
GO:0051270	regulation of cellular component movement	BP	68	42	26	8.32e-05
GO:2000145	regulation of cell motility	BP	63	41	22	8.6e-05
GO:0051171	regulation of nitrogen compound metabolic process	BP	309	182	127	8.94e-05
GO:0034599	cellular response to oxidative stress	BP	26	20	6	8.97e-05
GO:0050801	ion homeostasis	BP	60	39	21	9.15e-05
GO:0010648	negative regulation of cell communication	BP	89	49	40	9.26e-05
GO:0032956	regulation of actin cytoskeleton organization	BP	30	19	11	9.34e-05
GO:0042327	positive regulation of phosphorylation	BP	73	37	36	9.51e-05
GO:0048646	anatomical structure formation involved in morphogenesis	BP	78	40	38	9.55e-05
GO:0000302	response to reactive oxygen species	BP	22	17	5	9.74e-05
GO:2000107	negative regulation of leukocyte apoptotic process	BP	12	10	2	9.85e-05
GO:2000116	regulation of cysteine-type endopeptidase activity	BP	25	17	8	9.97e-05
GO:0032970	regulation of actin filament-based process	BP	33	20	13	9.99e-05
